# Supplementary material for: Reconstructing the post-glacial spread of the sand fly Phlebotomus mascittii Grassi, 1908 (Diptera: Psychodidae) in Europe
Source: Commun Biol. 2023 Dec 8;6:1244. doi: 10.1038/s42003-023-05616-1 (PMC10709326; doi:10.1038/s42003-023-05616-1)
Supplement: Supplementary file 4 — Supplementary Data 1 [file 42003_2023_5616_MOESM4_ESM.xlsx]

## Sheet: Sheet1
Reference number	Country	Region	Latitude, longitude	Voucher	COI haplotype	COI accession	Cytb haplotype	Cytb accession	Reference for location
1	Austria	Vienna	48.1679, 16.4803	NA1_1	COI_1	MN812829.1a	Cytb_1	MN812834.1a	(Kniha et al. 2020)
2	Austria	Rohrau	48.0657, 16.8594	RO8_19	COI_2	OQ064321.1	Cytb_1	OQ067398.1	(Poeppl et al. 2013)
3	Austria			RO8_20	COI_2	OQ064322.1	Cytb_1	OQ067399.1
4	Austria			RO8_21	COI_2	OQ064323.1	Cytb_1	OQ067400.1
5	Austria			RO8_22	COI_2	OQ064324.1	Cytb_1	OQ067401.1
6	Austria	Kaisersteinbruch	47.9911, 16.7103	BN1_1	COI_2	OQ064325.1	Cytb_1	OQ067402.1	(Kniha et al. 2020)
7	Austria			KSB1_1	COI_2	MN812827.1a	Cytb_1	OQ067403.1
9	Austria	Luising	47.0141, 16.4793	GUE1_1	COI_2	OQ064326.1	Cytb_1	OQ067405.1	(Poeppl et al. 2013)
8	Austria	Neuhaus	46.8683, 16.0232	NH1_1	COI_3	MN812818.1a	Cytb_1	OQ067404.1	(Kniha et al. 2020)
10	Austria	Laafeld	46.6868, 16.0043	LAA1_1	COI_3	OQ064327.1	Cytb_2	OQ067406.1	(Kniha et al. 2020)
11	Austria			LAA2_1	COI_3	OQ064328.1	Cytb_1	OQ067407.1
12	Austria			LAA10_1	COI_3	OQ064329.1	Cytb_1	OQ067408.1
13	Austria			LAA11_1	COI_3	OQ064330.1	Cytb_1	OQ067409.1
85	Austria	Glanz	46.6555, 15.5218	Glanz1_1	COI_2	OR573677.1	Cytb_1	OQ067410.1	new record
86	Austria			Glanz1_2	COI_2	OQ064331.1	Cytb_1	OQ067411.1
14	Austria	Hummersdorf	46.7076, 15.9812	HU18_1	COI_1	OQ064332.1	Cytb_1	OQ067412.1	(Kniha et al. 2020)
15	Austria			HU19_1	COI_1	OQ064333.1	Cytb_1	OQ067413.1
16	Austria			HU36_1	COI_3	OQ064334.1	Cytb_1	OQ067414.1
17	Austria			HU37_1	COI_1	OQ064335.1	Cytb_1	OQ067415.1
18	Austria	Unterpurkla	46.7320, 15.9062	UP1_1	COI_3	OQ064336.1	Cytb_1	OQ067416.1	(Kniha et al. 2020)
19	Austria			UP2_1	COI_2	OQ064337.1	Cytb_1	OQ067417.1
20	Austria			UP3_1	COI_2	OQ064338.1	Cytb_1	OQ067418.1
21	Austria			UP4_1	COI_2	OQ064339.1	Cytb_1	OQ067419.1
22	Austria	Ratzenau	46.7266, 15.8243	RA1_1	COI_3	OQ064340.1	Cytb_1	OQ067420.1	(Poeppl et al. 2013)
23	Austria			RA2_1	COI_3	OQ064341.1	Cytb_1	OQ067421.1
24	Austria			RA6_1	COI_3	OQ064342.1	Cytb_1	OQ067422.1
25	Austria			RA8_1	COI_3	OQ064343.1	Cytb_1	OQ067423.1
26	Belgium	Florenville	49.6993, 5.3101	P_mas_Bel	-	-	Cytb_1	KR336656.1a	(Depaquit et al. 2005)
90	Bosnia and Herzegovina	Bratunac	44.2185, 19.3414	BIH5_5	COI_2	OR573678.1	Cytb_1	OR574850.1	new record
94	Bosnia and Herzegovina		44.1827, 19.3318	BIH3_1	COI_2	OR573679.1	Cytb_1	OR574851.1	new record
91	Bosnia and Herzegovina	Jablanica	43.6455, 17.8054	DRA5_3	COI_2	OR573680.1	Cytb_9	OR574852.1	Dvořák et al. 2020
92	Bosnia and Herzegovina			DRA5_4	COI_1	OR573681.1	Cytb_9	OR574853.1
93	Bosnia and Herzegovina	Grude	43.4082, 17.3292	SOV3_3	COI_2	OR573682.1	-	-	Dvořák et al. 2020
37	France	Agen	44.1404, 0.5590	FR_6	COI_2	OQ064344.1	Cytb_1	OQ067424.1	(Prudhomme et al. 2015)
34	France	Charente	45.4929, 0.4454	FR_2	COI_2	OQ064345.1	Cytb_1	OQ067425.1
35	France		45.6639, 0.2518	FR_3	COI_2	OQ064346.1	Cytb_1	OQ067426.1
36	France		45.4836, 0.2823	FR_4	COI_2	OQ064347.1	Cytb_1	OQ067427.1
62	France	Cevennes	43.9653, 3.6556	P_mas_Fra1	-	-	Cytb_6	KR336654.1a	(Kasap et al. 2015)
63	France	Haute-Pyrénées	42.9142, 0.3597	STG02	-	-	Cytb_1	HQ023281.1a	(Mahamdallie et al. 2011)
44	France	Roquedur	43.9746, 3.6758	FR_14	COI_2	OQ064348.1	Cytb_1	OQ067428.1	(Prudhomme et al. 2015)
51	France			FR_21	COI_2	OQ064349.1	Cytb_5	OQ067429.1
50	France		43.9796, 3.6278	FR_20	COI_2	OQ064350.1	Cytb_1	OQ067430.1
49	France		43.9768, 3.6775	FR_22	COI_2	OQ064351.1	Cytb_1	OQ067431.1
52	France			FR_23	COI_2	OQ064352.1	Cytb_1	OQ067432.1
53	France			FR_26	COI_2	OQ064353.1	Cytb_1	OQ067433.1
55	France			FR_19	COI_2	OQ064354.1	Cytb_1	OQ067434.1
54	France		43.9673, 3.6831	FR_25	COI_2	OQ064355.1	Cytb_1	OQ067435.1
45	France		43.9731, 3.6572	FR_15	COI_2	OQ064356.1	Cytb_4	OQ067436.1
46	France			FR_16	COI_2	OQ064357.1	Cytb_1	OQ067437.1
47	France			FR_17	COI_2	OQ064358.1	Cytb_1	OQ067438.1
48	France			FR_18	COI_2	OQ064359.1	Cytb_1	OQ067439.1
56	France			FR_27	COI_2	OQ064360.1	Cytb_1	OQ067440.1
57	France			FR_28	COI_2	OQ064361.1	Cytb_1	OQ067441.1
58	France			FR_29	COI_2	OQ064362.1	Cytb_1	OQ067442.1
59	France			FR_30	COI_2	OQ064363.1	Cytb_1	OQ067443.1
60	France			FR_31	COI_2	OQ064364.1	Cytb_1	OQ067444.1
38	France	Toulouse	43.2940, 2.1442	FR_8	COI_2	OQ064365.1	Cytb_1	OQ067445.1
39	France		43.3681, 1.9895	FR_9	COI_2	OQ064366.1	Cytb_1	OQ067446.1
40	France		43.3628, 2.1675	FR_10	COI_2	OQ064367.1	Cytb_1	OQ067447.1
41	France		43.3092, 2.2159	FR_11	COI_2	OQ064368.1	Cytb_1	OQ067448.1
42	France		43.1853, 2.0341	FR_12	COI_2	OQ064369.1	Cytb_1	OQ067449.1
43	France		43.2988, 2.2228	FR_13	COI_2	OQ064370.1	Cytb_1	OQ067450.1
27	Corsica	Porto Vecchio	41.7213, 9.3999	COR1	COI_1	OQ064371.1	Cytb_3	OQ067451.1	(Naucke et al. 2008)
28	Corsica			COR3	COI_1	OQ064372.1	Cytb_3	OQ067452.1
29	Corsica			COR4	COI_1	OQ064373.1	Cytb_3	OQ067453.1
30	Corsica			COR5	COI_1	OQ064374.1	Cytb_3	OQ067454.1
31	Corsica			COR6	COI_1	OQ064375.1	Cytb_3	OQ067455.1
32	Corsica			P_mas_Fra2	-	-	Cytb_1	KR336656.1a	(Kasap et al. 2015)
33	Corsica			P_mas_Fra3	-	-	Cytb_3	KR336655.1a
74	Germany	Baden-Wuerttemberg	47.8156, 7.5628	P_mas_Ger	-	-	Cytb_1	KR336656.1a	(Kasap et al. 2015)
63	Germany		47.9378, 7.6270	BW11_1	COI_2	OQ064376.1	Cytb_1	OQ067456.1	(Oerther et al. 2020)
64	Germany		47.7567, 7.6457	BW22_6	COI_2	OQ064377.1	Cytb_1	OQ067457.1
65	Germany		47.7569, 7.6449	BW23_1	COI_2	OQ064378.1	Cytb_1	OQ067458.1
66	Germany		47.7577, 7.6460	BW24_1	COI_2	OQ064379.1	Cytb_1	OQ067459.1
67	Germany		47.6613, 7.5301	BW35_1	COI_2	OQ064380.1	Cytb_7	OQ067460.1
68	Germany	Rhineland-Palatinate	49.2391, 8.2060	RP1_2	COI_2	OQ064381.1	Cytb_1	OQ067461.1
69	Germany		49.2346, 8.1754	RP26_1	COI_2	OQ064382.1	Cytb_1	OQ067462.1
70	Germany		49.5754, 7.7738	RP32_1	COI_2	OQ064383.1	Cytb_1	OQ067463.1
71	Germany		49.2836, 8.2344	RP56_1	COI_2	OQ064384.1	Cytb_1	OQ067464.1
72	Germany		49.2690, 8.2195	RP63_1	COI_2	OQ064385.1	Cytb_1	OQ067465.1
73	Germany		49.1025, 8.0281	RP67_1	COI_2	OQ064386.1	Cytb_1	OQ067466.1
75	Italy	Premariaggo	46.0596, 13.3877	IT1_1	COI_2	OQ064387.1	Cytb_1	OQ067467.1	(Michelutti et al. 2021)
76	Italy			IT1_2	COI_2	OQ064388.1	Cytb_1	OQ067468.1
77	Serbia	Krasava	44.4313, 19.4414	KRA	COI_2	MN003381.1a	Cytb_1	MK991774.1a	(Vaselek et al. 2019)
87	Serbia	Lezimir	45.1138, 19.5673	LEZ	COI_1	KY848831.1a	-	-	(Vaselek et al. 2017)
88	Serbia	Parage	45.1230, 19.5700	PAR	COI_1	KY848831.1a	-	-
80	Slovenia	Cetore	45.5021, 13.6589	SLO21	COI_2	OQ064389.1	Cytb_1	OQ067469.1	(Praprotnik et al. 2019)
81	Slovenia	Popetre	45.4974, 13.8541	SLO54	COI_2	OQ064390.1	Cytb_8	OQ067470.1	new record
78	Slovenia	Stova Fuzina	46.2884, 13.8968	SLO1	COI_2	OQ064391.1	Cytb_1	OQ067471.1	new record
79	Slovenia			SLO2	COI_2	OQ064392.1	Cytb_1	OQ067472.1
94	Slovenia	Velike Zablje	45.8676, 13.8512	VZ12	COI_2	OR573683.1	Cytb_1	OR574854.1	(Ivović et al. 2015)
95	Slovenia			VZ5	COI_2	OR573684.1	Cytb_1	OR574855.1
96	Slovenia			VZ39	COI_2	OR573685.1	Cytb_1	OR574856.1
97	Slovenia			VZ40	COI_2	OR573686.1	Cytb_1	OR574857.1
98	Slovenia			VZ46	COI_2	OR573687.1	Cytb_1	OR574858.1
82	Spain	San Sebastian	43.3080, -1.9650	ESP1	COI_2	OQ064393.1	Cytb_1	OQ067473.1	(Alarcón-Elbal et al. 2021)
83	Spain			ESP2	COI_2	OQ064394.1	Cytb_1	OQ067474.1
84	Spain			ESP3	COI_2	OQ064395.1	Cytb_1	OQ067475.1
asequences taken from GenBank;
