# Supplementary material for: Reconstructing the post-glacial spread of the sand fly Phlebotomus mascittii Grassi, 1908 (Diptera: Psychodidae) in Europe
Source: Commun Biol. 2023 Dec 8;6:1244. doi: 10.1038/s42003-023-05616-1 (PMC10709326; doi:10.1038/s42003-023-05616-1)
Supplement: Supplementary file 5 — Supplementary Data 2 [file 42003_2023_5616_MOESM5_ESM.xlsx]

## Sheet: Fig 3a. mismatch distribution
#Diff	Observed	Low.bound	Up.bound	ModelFreq.
0	2367	1720	3496	2425.5
1	1592	881	1612	1614.8
2	357	162	1085	557.3
3	332	14	443	129.3
4	100	0	135	22.6
5	5	0	28	3.2

## Sheet: Fig 3b. Baysian skyline plot
time	mean	median	upper	lower		time	mean*µ	median*µ	upper*µ	lower*µ
0	173912	86352.2	850789	7851.73		0	0.0043478	0.0021588	0.0212697	0.000196293
81.0273	172218	87461.3	818291	12721.2		81.0273	0.00430546	0.00218653	0.0204573	0.000318029
162.055	169036	87220.2	790917	15047.5		162.055	0.00422591	0.0021805	0.0197729	0.000376186
243.082	164905	85916.4	758501	16075.5		243.082	0.00412262	0.00214791	0.0189625	0.000401887
324.109	157519	83918.1	730594	16271.1		324.109	0.00393797	0.00209795	0.0182648	0.000406778
405.137	153267	82221	706869	16238.2		405.137	0.00383168	0.00205552	0.0176717	0.000405956
486.164	148486	79997.6	676292	16382.4		486.164	0.00371216	0.00199994	0.0169073	0.000409559
567.191	142790	77273.5	653289	16202.4		567.191	0.00356975	0.00193184	0.0163322	0.000405061
648.219	136819	74665.7	616316	15933.4		648.219	0.00342049	0.00186664	0.0154079	0.000398335
729.246	131952	72210.1	588077	15417.6		729.246	0.00329879	0.00180525	0.0147019	0.000385439
810.273	126496	69358.8	558706	15267.7		810.273	0.00316239	0.00173397	0.0139677	0.000381693
891.301	120411	67223	530906	14789.7		891.301	0.00301027	0.00168058	0.0132727	0.000369744
972.328	115493	65057.6	505061	14568.7		972.328	0.00288732	0.00162644	0.0126265	0.000364218
1053.36	110389	62716.5	479466	14371.2		1053.36	0.00275973	0.00156791	0.0119867	0.000359281
1134.38	105715	60965.4	458612	14326.9		1134.38	0.00264289	0.00152413	0.0114653	0.000358171
1215.41	101321	59202	442655	13994.2		1215.41	0.00253302	0.00148005	0.0110664	0.000349856
1296.44	96846.5	57633.1	415798	13747.8		1296.44	0.00242116	0.00144083	0.0103949	0.000343696
1377.46	92626.6	56085.8	390680	13496.2		1377.46	0.00231567	0.00140215	0.009767	0.000337406
1458.49	89041.2	54661.6	373690	13360.5		1458.49	0.00222603	0.00136654	0.00934224	0.000334013
1539.52	85613.7	53310.1	356759	13140		1539.52	0.00214034	0.00133275	0.00891898	0.000328499
1620.55	82514.6	51988.2	340450	13053.4		1620.55	0.00206287	0.0012997	0.00851126	0.000326335
1701.57	79557.3	50941.1	324266	13015.7		1701.57	0.00198893	0.00127353	0.00810664	0.000325392
1782.6	76873.8	49969.6	308043	12946.5		1782.6	0.00192185	0.00124924	0.00770108	0.000323662
1863.63	74337.9	48982.6	298549	12786.9		1863.63	0.00185845	0.00122457	0.00746372	0.000319672
1944.66	72308.1	48212.5	289647	12736.5		1944.66	0.0018077	0.00120531	0.00724117	0.000318412
2025.68	70394.4	47498.6	278346	12640		2025.68	0.00175986	0.00118746	0.00695866	0.000316001
2106.71	68708.6	46666.1	271137	12564.2		2106.71	0.00171771	0.00116665	0.00677843	0.000314105
2187.74	66910.5	46064.7	261833	12482.3		2187.74	0.00167276	0.00115162	0.00654581	0.000312058
2268.77	65504	45476.9	252148	12399.6		2268.77	0.0016376	0.00113692	0.00630369	0.000309991
2349.79	64113.9	44850	244112	12378.4		2349.79	0.00160285	0.00112125	0.00610279	0.000309461
2430.82	62710.2	44366.1	233625	12305.6		2430.82	0.00156775	0.00110915	0.00584063	0.00030764
2511.85	61438.2	43901.8	223524	12204.3		2511.85	0.00153596	0.00109754	0.00558811	0.000305109
2592.87	60451	43429.5	215810	12144.9		2592.87	0.00151128	0.00108574	0.00539525	0.000303623
2673.9	59273.9	42954.7	206938	12078.3		2673.9	0.00148185	0.00107387	0.00517345	0.000301958
2754.93	58416.6	42542	202013	12146.2		2754.93	0.00146041	0.00106355	0.00505031	0.000303655
2835.96	57454.8	42197.1	196286	12100.7		2835.96	0.00143637	0.00105493	0.00490716	0.000302517
2916.98	56759.6	41842.9	191096	11952		2916.98	0.00141899	0.00104607	0.00477739	0.000298801
2998.01	56003.3	41540.5	186273	11843.5		2998.01	0.00140008	0.00103851	0.00465682	0.000296088
3079.04	55255.3	41239.9	180794	11755.8		3079.04	0.00138138	0.001031	0.00451986	0.000293894
3160.07	54561.7	40895.9	177006	11636.4		3160.07	0.00136404	0.0010224	0.00442515	0.000290911
3241.09	53954.1	40605.2	174207	11516.7		3241.09	0.00134885	0.00101513	0.00435519	0.000287917
3322.12	53342.7	40342.3	171303	11459.9		3322.12	0.00133357	0.00100856	0.00428258	0.000286498
3403.15	52785.4	40103.8	169216	11414.5		3403.15	0.00131963	0.00100259	0.0042304	0.000285363
3484.18	52369.5	39806	167318	11290.9		3484.18	0.00130924	0.00099515	0.00418294	0.000282274
3565.2	51964.3	39556.5	166175	11211.4		3565.2	0.00129911	0.000988913	0.00415436	0.000280285
3646.23	51490.5	39346	163632	11129		3646.23	0.00128726	0.00098365	0.0040908	0.000278226
3727.26	51025.2	39135.6	160994	11055.4		3727.26	0.00127563	0.000978391	0.00402484	0.000276384
3808.28	50677.4	38975.8	159451	11015.7		3808.28	0.00126693	0.000974394	0.00398627	0.000275392
3889.31	50182.3	38725.6	156902	10913.1		3889.31	0.00125456	0.000968141	0.00392255	0.000272828
3970.34	49819.9	38522.5	155558	10807.6		3970.34	0.0012455	0.000963062	0.00388896	0.000270189
4051.37	49502.8	38371.4	153740	10686.2		4051.37	0.00123757	0.000959286	0.0038435	0.000267155
4132.39	49157.1	38170.9	152864	10623.1		4132.39	0.00122893	0.000954273	0.0038216	0.000265579
4213.42	48801.1	38018.7	151346	10570.9		4213.42	0.00122003	0.000950468	0.00378365	0.000264271
4294.45	48470.2	37851.1	149963	10514		4294.45	0.00121175	0.000946279	0.00374907	0.00026285
4375.48	48118	37698.2	148267	10433.5		4375.48	0.00120295	0.000942455	0.00370668	0.000260837
4456.5	47852	37485.6	147548	10383.6		4456.5	0.0011963	0.000937139	0.00368869	0.000259589
4537.53	47567.9	37355.8	146276	10331.1		4537.53	0.0011892	0.000933896	0.00365691	0.000258279
4618.56	47250.9	37179.8	144748	10193.6		4618.56	0.00118127	0.000929496	0.0036187	0.000254839
4699.58	46939.7	36994.1	143762	10074.5		4699.58	0.00117349	0.000924854	0.00359404	0.000251862
4780.61	46749	36867	143272	9979.67		4780.61	0.00116872	0.000921676	0.0035818	0.000249492
4861.64	46423.7	36731.8	141465	9926.97		4861.64	0.00116059	0.000918296	0.00353663	0.000248174
4942.67	46134.9	36594.4	140622	9792.2		4942.67	0.00115337	0.000914859	0.00351555	0.000244805
5023.69	45846.8	36435.8	139662	9714.04		5023.69	0.00114617	0.000910894	0.00349154	0.000242851
5104.72	45553.5	36285.4	138300	9647		5104.72	0.00113884	0.000907134	0.0034575	0.000241175
5185.75	45340.2	36127.9	137420	9555.39		5185.75	0.00113351	0.000903199	0.0034355	0.000238885
5266.78	45135.8	36017.5	136829	9446.75		5266.78	0.0011284	0.000900437	0.00342073	0.000236169
5347.8	44906.5	35884.5	135992	9317.63		5347.8	0.00112266	0.000897113	0.00339981	0.000232941
5428.83	44597.7	35718.3	134455	9224.8		5428.83	0.00111494	0.000892958	0.00336136	0.00023062
5509.86	44431.2	35621.9	133866	9137.65		5509.86	0.00111078	0.000890548	0.00334665	0.000228441
5590.89	44263.8	35508.1	133282	9040.79		5590.89	0.00110659	0.000887703	0.00333206	0.00022602
5671.91	44111.5	35380.4	132695	9010.37		5671.91	0.00110279	0.000884509	0.00331738	0.000225259
5752.94	43930	35245.8	131677	8918.13		5752.94	0.00109825	0.000881145	0.00329193	0.000222953
5833.97	43771.4	35137.4	131056	8832.11		5833.97	0.00109428	0.000878436	0.00327641	0.000220803
5914.99	43530.8	35007.9	130133	8746.86		5914.99	0.00108827	0.000875198	0.00325332	0.000218671
5996.02	43372.8	34910.1	129762	8682.69		5996.02	0.00108432	0.000872753	0.00324406	0.000217067
6077.05	43213.6	34793.1	129441	8558.95		6077.05	0.00108034	0.000869827	0.00323603	0.000213974
6158.08	43049.6	34666.7	128369	8455.04		6158.08	0.00107624	0.000866668	0.00320924	0.000211376
6239.1	42889.4	34571.3	127677	8407.96		6239.1	0.00107223	0.000864281	0.00319191	0.000210199
6320.13	42733.1	34495	127162	8328.24		6320.13	0.00106833	0.000862376	0.00317905	0.000208206
6401.16	42597.6	34401.3	127005	8283.99		6401.16	0.00106494	0.000860032	0.00317513	0.0002071
6482.19	42472.2	34285.5	126597	8193.53		6482.19	0.00106181	0.000857138	0.00316492	0.000204838
6563.21	42324.4	34163.2	125879	8146.01		6563.21	0.00105811	0.000854079	0.00314697	0.00020365
6644.24	42154.3	34062.4	125291	8046.82		6644.24	0.00105386	0.00085156	0.00313227	0.00020117
6725.27	42011.3	33966.9	124868	7923.34		6725.27	0.00105028	0.000849173	0.0031217	0.000198084
6806.3	41831.5	33847.6	124405	7842.46		6806.3	0.00104579	0.00084619	0.00311012	0.000196062
6887.32	41706	33722.7	124280	7761.64		6887.32	0.00104265	0.000843068	0.00310699	0.000194041
6968.35	41575.4	33628.7	124002	7670.11		6968.35	0.00103938	0.000840717	0.00310005	0.000191753
7049.38	41416.4	33520.8	123455	7599.01		7049.38	0.00103541	0.000838019	0.00308639	0.000189975
7130.4	41253.2	33443.8	122818	7578.47		7130.4	0.00103133	0.000836094	0.00307046	0.000189462
7211.43	41157.6	33376.5	122818	7530.44		7211.43	0.00102894	0.000834413	0.00307046	0.000188261
7292.46	41076.5	33310.6	122700	7484.47		7292.46	0.00102691	0.000832765	0.0030675	0.000187112
7373.49	40941.9	33227.2	121658	7453.63		7373.49	0.00102355	0.000830681	0.00304144	0.000186341
7454.51	40807.6	33139.5	120948	7390.89		7454.51	0.00102019	0.000828487	0.00302371	0.000184772
7535.54	40651.7	33041	120480	7273.7		7535.54	0.00101629	0.000826025	0.00301201	0.000181843
7616.57	40529.3	32958.8	120102	7232.22		7616.57	0.00101323	0.000823971	0.00300255	0.000180805
7697.6	40379.8	32869.6	119622	7192.59		7697.6	0.0010095	0.000821741	0.00299056	0.000179815
7778.62	40240.3	32793.3	119170	7136.81		7778.62	0.00100601	0.000819833	0.00297926	0.00017842
7859.65	40105.5	32695.9	118672	7045.69		7859.65	0.00100264	0.000817398	0.00296681	0.000176142
7940.68	40022.1	32630.8	118458	7025.47		7940.68	0.00100055	0.00081577	0.00296145	0.000175637
8021.71	39898.9	32548.6	118037	6990.9		8021.71	0.000997472	0.000813715	0.00295091	0.000174772

## Sheet: Suppl. Fig.1. isol. by dist.
Obs. 1	Obs. 2	Genetic distance	Geographical distance
1Vi	2Ro	,0007861635	435370575506
1Vi	3Ro	,0007861635	435370575506
1Vi	4Ro	,0007861635	435370575506
1Vi	5Ro	,0007861635	435370575506
1Vi	6BN	,0007861635	317652520654
1Vi	7BN	,0007861635	317652520654
1Vi	8NH	,0007861635	1477514259805
1Vi	9Gue	,0015723270	1230261358297
1Vi	10Laa	,0023584906	1667403216062
1Vi	11Laa	,0015723270	1667403216062
1Vi	12Laa	,0023584906	1667403216062
1Vi	13Laa	,0015723270	1667403216062
1Vi	14Hu	,0000000000	1654883780688
1Vi	15Hu	,0000000000	1654883780688
1Vi	16Hu	,0015723270	1654883780688
1Vi	17Hu	,0000000000	1654883780688
1Vi	18Up	,0015723270	1660873713867
1Vi	19Up	,0007861635	1660873713867
1Vi	20Up	,0007861635	1660873713867
1Vi	21Up	,0007861635	1660873713867
1Vi	22Ra	,0015723270	1703454295316
1Vi	23Ra	,0015723270	1703454295316
1Vi	24Ra	,0015723270	1703454295316
1Vi	25Ra	,0015723270	1703454295316
1Vi	27Cor	,0031446541	10522260788676
1Vi	28Cor	,0031446541	10522260788676
1Vi	29Cor	,0031446541	10522260788676
1Vi	30Cor	,0031446541	10522260788676
1Vi	31Cor	,0031446541	10522260788676
1Vi	34Ch1	,0007861635	18069426262325
1Vi	35Ch2	,0007861635	18252832934368
1Vi	36Ch3	,0007861635	18250114080411
1Vi	37Ag	,0007861635	18245567841447
1Vi	38T1	,0007861635	16809410326164
1Vi	39T2	,0007861635	16947593975264
1Vi	40T3	,0007861635	16761035836754
1Vi	41T4	,0007861635	16728399966421
1Vi	42T5	,0007861635	16963609106262
1Vi	43T6	,0007861635	16724733780884
1Vi	44Roq1	,0007861635	14956546543498
1Vi	45Roq5	,0015723270	14976769234006
1Vi	46Roq5	,0007861635	14976769234006
1Vi	47Roq5	,0007861635	14976769234006
1Vi	48Roq5	,0007861635	14976769234006
1Vi	49Roq3	,0015723270	14954008366995
1Vi	50Roq2	,0007861635	15005779829285
1Vi	51Roq1	,0015723270	14956546543498
1Vi	52Roq3	,0007861635	14954008366995
1Vi	53Roq3	,0007861635	14954008366995
1Vi	54Roq4	,0007861635	14951252043105
1Vi	55Roq3	,0007861635	14954008366995
1Vi	56Roq5	,0007861635	14976769234006
1Vi	57Roq5	,0007861635	14976769234006
1Vi	58Roq5	,0007861635	14976769234006
1Vi	59Roq5	,0007861635	14976769234006
1Vi	60Roq5	,0007861635	14976769234006
1Vi	63BW2	,0007861635	9847592669753
1Vi	64BW3	,0007861635	9833774865490
1Vi	65BW4	,0007861635	9834653670192
1Vi	66BW5	,0007861635	9833392341440
1Vi	67BW6	,0015723270	9967374085674
1Vi	68RP1	,0007861635	9273743284379
1Vi	69RP2	,0007861635	9306900327645
1Vi	70RP3	,0007861635	9801100311604
1Vi	71RP4	,0007861635	9248603806663
1Vi	72RP5	,0015723270	9262976564088
1Vi	73RP6	,0007861635	9453013110609
1Vi	75Pre	,0007861635	4117614514242
1Vi	76Pre	,0007861635	4117614514242
1Vi	77KRA	,0007861635	5143711969433
1Vi	78SF	,0007861635	3509924177602
1Vi	79SF	,0007861635	3509924177602
1Vi	80Cet	,0031446541	4246526318786
1Vi	81Pop	,0015723270	4091431171867
1Vi	82SS	,0007861635	16994008467473
1Vi	83SS	,0007861635	16994008467473
1Vi	84SS	,0007861635	16994008467473
1Vi	86Gl	,0007861635	1936260708629
1Vi	89BIH	,0007861635	5251421087141
1Vi	90BIH	,0015723270	5025861733933
1Vi	91BIH	,0015723270	5025861733933
1Vi	93BIH	,0007861635	5275272744697
1Vi	94SLO	,0007861635	3826102650054
1Vi	95SLO	,0007861635	3826102650054
1Vi	96SLO	,0007861635	3826102650054
1Vi	97SLO	,0007861635	3826102650054
1Vi	98SLO	,0007861635	3826102650054
2Ro	3Ro	,0000000000	,0000000000
2Ro	4Ro	,0000000000	,0000000000
2Ro	5Ro	,0000000000	,0000000000
2Ro	6BN	,0000000000	183831380248
2Ro	7BN	,0000000000	183831380248
2Ro	8NH	,0000000000	1579636630690
2Ro	9Gue	,0007861635	1197264803019
2Ro	10Laa	,0015723270	1751230048194
2Ro	11Laa	,0007861635	1751230048194
2Ro	12Laa	,0015723270	1751230048194
2Ro	13Laa	,0007861635	1751230048194
2Ro	14Hu	,0007861635	1746941344709
2Ro	15Hu	,0007861635	1746941344709
2Ro	16Hu	,0007861635	1746941344709
2Ro	17Hu	,0007861635	1746941344709
2Ro	18Up	,0007861635	1774172493892
2Ro	19Up	,0000000000	1774172493892
2Ro	20Up	,0000000000	1774172493892
2Ro	21Up	,0000000000	1774172493892
2Ro	22Ra	,0007861635	1834748501306
2Ro	23Ra	,0007861635	1834748501306
2Ro	24Ra	,0007861635	1834748501306
2Ro	25Ra	,0007861635	1834748501306
2Ro	27Cor	,0023584906	10766621603404
2Ro	28Cor	,0023584906	10766621603404
2Ro	29Cor	,0023584906	10766621603404
2Ro	30Cor	,0023584906	10766621603404
2Ro	31Cor	,0023584906	10766621603404
2Ro	34Ch1	,0000000000	18467782191768
2Ro	35Ch2	,0000000000	18653295365873
2Ro	36Ch3	,0000000000	18648642820973
2Ro	37Ag	,0000000000	18628012119905
2Ro	38T1	,0000000000	17174243333849
2Ro	39T2	,0000000000	17314254806381
2Ro	40T3	,0000000000	17126786523583
2Ro	41T4	,0000000000	17093115077733
2Ro	42T5	,0000000000	17327349996537
2Ro	43T6	,0000000000	17089258809272
2Ro	44Roq1	,0000000000	15324491941626
2Ro	45Roq5	,0007861635	15344784205396
2Ro	46Roq5	,0000000000	15344784205396
2Ro	47Roq5	,0000000000	15344784205396
2Ro	48Roq5	,0000000000	15344784205396
2Ro	49Roq3	,0007861635	15321981350959
2Ro	50Roq2	,0000000000	15374049661906
2Ro	51Roq1	,0007861635	15324491941626
2Ro	52Roq3	,0000000000	15321981350959
2Ro	53Roq3	,0000000000	15321981350959
2Ro	54Roq4	,0000000000	15319040117133
2Ro	55Roq3	,0000000000	15321981350959
2Ro	56Roq5	,0000000000	15344784205396
2Ro	57Roq5	,0000000000	15344784205396
2Ro	58Roq5	,0000000000	15344784205396
2Ro	59Roq5	,0000000000	15344784205396
2Ro	60Roq5	,0000000000	15344784205396
2Ro	63BW2	,0000000000	10266898842268
2Ro	64BW3	,0000000000	10250653986993
2Ro	65BW4	,0000000000	10251535986514
2Ro	66BW5	,0000000000	10250285126403
2Ro	67BW6	,0007861635	10382991834901
2Ro	68RP1	,0000000000	9705890321120
2Ro	69RP2	,0000000000	9738995796113
2Ro	70RP3	,0000000000	10234669568357
2Ro	71RP4	,0000000000	9681039002569
2Ro	72RP5	,0007861635	9695314156615
2Ro	73RP6	,0000000000	9884132793091
2Ro	75Pre	,0000000000	4420158687454
2Ro	76Pre	,0000000000	4420158687454
2Ro	77KRA	,0000000000	4794389669474
2Ro	78SF	,0000000000	3805537168054
2Ro	79SF	,0000000000	3805537168054
2Ro	80Cet	,0023584906	4497282366036
2Ro	81Pop	,0007861635	4329979659873
2Ro	82SS	,0000000000	17359898042249
2Ro	83SS	,0000000000	17359898042249
2Ro	84SS	,0000000000	17359898042249
2Ro	86Gl	,0000000000	2116536728327
2Ro	89BIH	,0000000000	4913932493625
2Ro	90BIH	,0007861635	4808162041685
2Ro	91BIH	,0007861635	4808162041685
2Ro	93BIH	,0000000000	4939426284256
2Ro	94SLO	,0000000000	4091641312777
2Ro	95SLO	,0000000000	4091641312777
2Ro	96SLO	,0000000000	4091641312777
2Ro	97SLO	,0000000000	4091641312777
2Ro	98SLO	,0000000000	4091641312777
3Ro	4Ro	,0000000000	,0000000000
3Ro	5Ro	,0000000000	,0000000000
3Ro	6BN	,0000000000	183831380248
3Ro	7BN	,0000000000	183831380248
3Ro	8NH	,0000000000	1579636630690
3Ro	9Gue	,0007861635	1197264803019
3Ro	10Laa	,0015723270	1751230048194
3Ro	11Laa	,0007861635	1751230048194
3Ro	12Laa	,0015723270	1751230048194
3Ro	13Laa	,0007861635	1751230048194
3Ro	14Hu	,0007861635	1746941344709
3Ro	15Hu	,0007861635	1746941344709
3Ro	16Hu	,0007861635	1746941344709
3Ro	17Hu	,0007861635	1746941344709
3Ro	18Up	,0007861635	1774172493892
3Ro	19Up	,0000000000	1774172493892
3Ro	20Up	,0000000000	1774172493892
3Ro	21Up	,0000000000	1774172493892
3Ro	22Ra	,0007861635	1834748501306
3Ro	23Ra	,0007861635	1834748501306
3Ro	24Ra	,0007861635	1834748501306
3Ro	25Ra	,0007861635	1834748501306
3Ro	27Cor	,0023584906	10766621603404
3Ro	28Cor	,0023584906	10766621603404
3Ro	29Cor	,0023584906	10766621603404
3Ro	30Cor	,0023584906	10766621603404
3Ro	31Cor	,0023584906	10766621603404
3Ro	34Ch1	,0000000000	18467782191768
3Ro	35Ch2	,0000000000	18653295365873
3Ro	36Ch3	,0000000000	18648642820973
3Ro	37Ag	,0000000000	18628012119905
3Ro	38T1	,0000000000	17174243333849
3Ro	39T2	,0000000000	17314254806381
3Ro	40T3	,0000000000	17126786523583
3Ro	41T4	,0000000000	17093115077733
3Ro	42T5	,0000000000	17327349996537
3Ro	43T6	,0000000000	17089258809272
3Ro	44Roq1	,0000000000	15324491941626
3Ro	45Roq5	,0007861635	15344784205396
3Ro	46Roq5	,0000000000	15344784205396
3Ro	47Roq5	,0000000000	15344784205396
3Ro	48Roq5	,0000000000	15344784205396
3Ro	49Roq3	,0007861635	15321981350959
3Ro	50Roq2	,0000000000	15374049661906
3Ro	51Roq1	,0007861635	15324491941626
3Ro	52Roq3	,0000000000	15321981350959
3Ro	53Roq3	,0000000000	15321981350959
3Ro	54Roq4	,0000000000	15319040117133
3Ro	55Roq3	,0000000000	15321981350959
3Ro	56Roq5	,0000000000	15344784205396
3Ro	57Roq5	,0000000000	15344784205396
3Ro	58Roq5	,0000000000	15344784205396
3Ro	59Roq5	,0000000000	15344784205396
3Ro	60Roq5	,0000000000	15344784205396
3Ro	63BW2	,0000000000	10266898842268
3Ro	64BW3	,0000000000	10250653986993
3Ro	65BW4	,0000000000	10251535986514
3Ro	66BW5	,0000000000	10250285126403
3Ro	67BW6	,0007861635	10382991834901
3Ro	68RP1	,0000000000	9705890321120
3Ro	69RP2	,0000000000	9738995796113
3Ro	70RP3	,0000000000	10234669568357
3Ro	71RP4	,0000000000	9681039002569
3Ro	72RP5	,0007861635	9695314156615
3Ro	73RP6	,0000000000	9884132793091
3Ro	75Pre	,0000000000	4420158687454
3Ro	76Pre	,0000000000	4420158687454
3Ro	77KRA	,0000000000	4794389669474
3Ro	78SF	,0000000000	3805537168054
3Ro	79SF	,0000000000	3805537168054
3Ro	80Cet	,0023584906	4497282366036
3Ro	81Pop	,0007861635	4329979659873
3Ro	82SS	,0000000000	17359898042249
3Ro	83SS	,0000000000	17359898042249
3Ro	84SS	,0000000000	17359898042249
3Ro	86Gl	,0000000000	2116536728327
3Ro	89BIH	,0000000000	4913932493625
3Ro	90BIH	,0007861635	4808162041685
3Ro	91BIH	,0007861635	4808162041685
3Ro	93BIH	,0000000000	4939426284256
3Ro	94SLO	,0000000000	4091641312777
3Ro	95SLO	,0000000000	4091641312777
3Ro	96SLO	,0000000000	4091641312777
3Ro	97SLO	,0000000000	4091641312777
3Ro	98SLO	,0000000000	4091641312777
4Ro	5Ro	,0000000000	,0000000000
4Ro	6BN	,0000000000	183831380248
4Ro	7BN	,0000000000	183831380248
4Ro	8NH	,0000000000	1579636630690
4Ro	9Gue	,0007861635	1197264803019
4Ro	10Laa	,0015723270	1751230048194
4Ro	11Laa	,0007861635	1751230048194
4Ro	12Laa	,0015723270	1751230048194
4Ro	13Laa	,0007861635	1751230048194
4Ro	14Hu	,0007861635	1746941344709
4Ro	15Hu	,0007861635	1746941344709
4Ro	16Hu	,0007861635	1746941344709
4Ro	17Hu	,0007861635	1746941344709
4Ro	18Up	,0007861635	1774172493892
4Ro	19Up	,0000000000	1774172493892
4Ro	20Up	,0000000000	1774172493892
4Ro	21Up	,0000000000	1774172493892
4Ro	22Ra	,0007861635	1834748501306
4Ro	23Ra	,0007861635	1834748501306
4Ro	24Ra	,0007861635	1834748501306
4Ro	25Ra	,0007861635	1834748501306
4Ro	27Cor	,0023584906	10766621603404
4Ro	28Cor	,0023584906	10766621603404
4Ro	29Cor	,0023584906	10766621603404
4Ro	30Cor	,0023584906	10766621603404
4Ro	31Cor	,0023584906	10766621603404
4Ro	34Ch1	,0000000000	18467782191768
4Ro	35Ch2	,0000000000	18653295365873
4Ro	36Ch3	,0000000000	18648642820973
4Ro	37Ag	,0000000000	18628012119905
4Ro	38T1	,0000000000	17174243333849
4Ro	39T2	,0000000000	17314254806381
4Ro	40T3	,0000000000	17126786523583
4Ro	41T4	,0000000000	17093115077733
4Ro	42T5	,0000000000	17327349996537
4Ro	43T6	,0000000000	17089258809272
4Ro	44Roq1	,0000000000	15324491941626
4Ro	45Roq5	,0007861635	15344784205396
4Ro	46Roq5	,0000000000	15344784205396
4Ro	47Roq5	,0000000000	15344784205396
4Ro	48Roq5	,0000000000	15344784205396
4Ro	49Roq3	,0007861635	15321981350959
4Ro	50Roq2	,0000000000	15374049661906
4Ro	51Roq1	,0007861635	15324491941626
4Ro	52Roq3	,0000000000	15321981350959
4Ro	53Roq3	,0000000000	15321981350959
4Ro	54Roq4	,0000000000	15319040117133
4Ro	55Roq3	,0000000000	15321981350959
4Ro	56Roq5	,0000000000	15344784205396
4Ro	57Roq5	,0000000000	15344784205396
4Ro	58Roq5	,0000000000	15344784205396
4Ro	59Roq5	,0000000000	15344784205396
4Ro	60Roq5	,0000000000	15344784205396
4Ro	63BW2	,0000000000	10266898842268
4Ro	64BW3	,0000000000	10250653986993
4Ro	65BW4	,0000000000	10251535986514
4Ro	66BW5	,0000000000	10250285126403
4Ro	67BW6	,0007861635	10382991834901
4Ro	68RP1	,0000000000	9705890321120
4Ro	69RP2	,0000000000	9738995796113
4Ro	70RP3	,0000000000	10234669568357
4Ro	71RP4	,0000000000	9681039002569
4Ro	72RP5	,0007861635	9695314156615
4Ro	73RP6	,0000000000	9884132793091
4Ro	75Pre	,0000000000	4420158687454
4Ro	76Pre	,0000000000	4420158687454
4Ro	77KRA	,0000000000	4794389669474
4Ro	78SF	,0000000000	3805537168054
4Ro	79SF	,0000000000	3805537168054
4Ro	80Cet	,0023584906	4497282366036
4Ro	81Pop	,0007861635	4329979659873
4Ro	82SS	,0000000000	17359898042249
4Ro	83SS	,0000000000	17359898042249
4Ro	84SS	,0000000000	17359898042249
4Ro	86Gl	,0000000000	2116536728327
4Ro	89BIH	,0000000000	4913932493625
4Ro	90BIH	,0007861635	4808162041685
4Ro	91BIH	,0007861635	4808162041685
4Ro	93BIH	,0000000000	4939426284256
4Ro	94SLO	,0000000000	4091641312777
4Ro	95SLO	,0000000000	4091641312777
4Ro	96SLO	,0000000000	4091641312777
4Ro	97SLO	,0000000000	4091641312777
4Ro	98SLO	,0000000000	4091641312777
5Ro	6BN	,0000000000	183831380248
5Ro	7BN	,0000000000	183831380248
5Ro	8NH	,0000000000	1579636630690
5Ro	9Gue	,0007861635	1197264803019
5Ro	10Laa	,0015723270	1751230048194
5Ro	11Laa	,0007861635	1751230048194
5Ro	12Laa	,0015723270	1751230048194
5Ro	13Laa	,0007861635	1751230048194
5Ro	14Hu	,0007861635	1746941344709
5Ro	15Hu	,0007861635	1746941344709
5Ro	16Hu	,0007861635	1746941344709
5Ro	17Hu	,0007861635	1746941344709
5Ro	18Up	,0007861635	1774172493892
5Ro	19Up	,0000000000	1774172493892
5Ro	20Up	,0000000000	1774172493892
5Ro	21Up	,0000000000	1774172493892
5Ro	22Ra	,0007861635	1834748501306
5Ro	23Ra	,0007861635	1834748501306
5Ro	24Ra	,0007861635	1834748501306
5Ro	25Ra	,0007861635	1834748501306
5Ro	27Cor	,0023584906	10766621603404
5Ro	28Cor	,0023584906	10766621603404
5Ro	29Cor	,0023584906	10766621603404
5Ro	30Cor	,0023584906	10766621603404
5Ro	31Cor	,0023584906	10766621603404
5Ro	34Ch1	,0000000000	18467782191768
5Ro	35Ch2	,0000000000	18653295365873
5Ro	36Ch3	,0000000000	18648642820973
5Ro	37Ag	,0000000000	18628012119905
5Ro	38T1	,0000000000	17174243333849
5Ro	39T2	,0000000000	17314254806381
5Ro	40T3	,0000000000	17126786523583
5Ro	41T4	,0000000000	17093115077733
5Ro	42T5	,0000000000	17327349996537
5Ro	43T6	,0000000000	17089258809272
5Ro	44Roq1	,0000000000	15324491941626
5Ro	45Roq5	,0007861635	15344784205396
5Ro	46Roq5	,0000000000	15344784205396
5Ro	47Roq5	,0000000000	15344784205396
5Ro	48Roq5	,0000000000	15344784205396
5Ro	49Roq3	,0007861635	15321981350959
5Ro	50Roq2	,0000000000	15374049661906
5Ro	51Roq1	,0007861635	15324491941626
5Ro	52Roq3	,0000000000	15321981350959
5Ro	53Roq3	,0000000000	15321981350959
5Ro	54Roq4	,0000000000	15319040117133
5Ro	55Roq3	,0000000000	15321981350959
5Ro	56Roq5	,0000000000	15344784205396
5Ro	57Roq5	,0000000000	15344784205396
5Ro	58Roq5	,0000000000	15344784205396
5Ro	59Roq5	,0000000000	15344784205396
5Ro	60Roq5	,0000000000	15344784205396
5Ro	63BW2	,0000000000	10266898842268
5Ro	64BW3	,0000000000	10250653986993
5Ro	65BW4	,0000000000	10251535986514
5Ro	66BW5	,0000000000	10250285126403
5Ro	67BW6	,0007861635	10382991834901
5Ro	68RP1	,0000000000	9705890321120
5Ro	69RP2	,0000000000	9738995796113
5Ro	70RP3	,0000000000	10234669568357
5Ro	71RP4	,0000000000	9681039002569
5Ro	72RP5	,0007861635	9695314156615
5Ro	73RP6	,0000000000	9884132793091
5Ro	75Pre	,0000000000	4420158687454
5Ro	76Pre	,0000000000	4420158687454
5Ro	77KRA	,0000000000	4794389669474
5Ro	78SF	,0000000000	3805537168054
5Ro	79SF	,0000000000	3805537168054
5Ro	80Cet	,0023584906	4497282366036
5Ro	81Pop	,0007861635	4329979659873
5Ro	82SS	,0000000000	17359898042249
5Ro	83SS	,0000000000	17359898042249
5Ro	84SS	,0000000000	17359898042249
5Ro	86Gl	,0000000000	2116536728327
5Ro	89BIH	,0000000000	4913932493625
5Ro	90BIH	,0007861635	4808162041685
5Ro	91BIH	,0007861635	4808162041685
5Ro	93BIH	,0000000000	4939426284256
5Ro	94SLO	,0000000000	4091641312777
5Ro	95SLO	,0000000000	4091641312777
5Ro	96SLO	,0000000000	4091641312777
5Ro	97SLO	,0000000000	4091641312777
5Ro	98SLO	,0000000000	4091641312777
6BN	7BN	,0000000000	,0000000000
6BN	8NH	,0000000000	1420801639519
6BN	9Gue	,0007861635	1072340947319
6BN	10Laa	,0015723270	1597757829762
6BN	11Laa	,0007861635	1597757829762
6BN	12Laa	,0015723270	1597757829762
6BN	13Laa	,0007861635	1597757829762
6BN	14Hu	,0007861635	1591466650336
6BN	15Hu	,0007861635	1591466650336
6BN	16Hu	,0007861635	1591466650336
6BN	17Hu	,0007861635	1591466650336
6BN	18Up	,0007861635	1614000835675
6BN	19Up	,0000000000	1614000835675
6BN	20Up	,0000000000	1614000835675
6BN	21Up	,0000000000	1614000835675
6BN	22Ra	,0007861635	1671052858658
6BN	23Ra	,0007861635	1671052858658
6BN	24Ra	,0007861635	1671052858658
6BN	25Ra	,0007861635	1671052858658
6BN	27Cor	,0023584906	10588991955378
6BN	28Cor	,0023584906	10588991955378
6BN	29Cor	,0023584906	10588991955378
6BN	30Cor	,0023584906	10588991955378
6BN	31Cor	,0023584906	10588991955378
6BN	34Ch1	,0000000000	18291658738846
6BN	35Ch2	,0000000000	18477817944670
6BN	36Ch3	,0000000000	18472567718273
6BN	37Ag	,0000000000	18448147897353
6BN	38T1	,0000000000	16991966656646
6BN	39T2	,0000000000	17132165597463
6BN	40T3	,0000000000	16944603680153
6BN	41T4	,0000000000	16910827543642
6BN	42T5	,0000000000	17144964880289
6BN	43T6	,0000000000	16906952479546
6BN	44Roq1	,0000000000	15142570053549
6BN	45Roq5	,0007861635	15162869872891
6BN	46Roq5	,0000000000	15162869872891
6BN	47Roq5	,0000000000	15162869872891
6BN	48Roq5	,0000000000	15162869872891
6BN	49Roq3	,0007861635	15140062616055
6BN	50Roq2	,0000000000	15192163854607
6BN	51Roq1	,0007861635	15142570053549
6BN	52Roq3	,0000000000	15140062616055
6BN	53Roq3	,0000000000	15140062616055
6BN	54Roq4	,0000000000	15137100604466
6BN	55Roq3	,0000000000	15140062616055
6BN	56Roq5	,0000000000	15162869872891
6BN	57Roq5	,0000000000	15162869872891
6BN	58Roq5	,0000000000	15162869872891
6BN	59Roq5	,0000000000	15162869872891
6BN	60Roq5	,0000000000	15162869872891
6BN	63BW2	,0000000000	10100334533999
6BN	64BW3	,0000000000	10082587123509
6BN	65BW4	,0000000000	10083470930751
6BN	66BW5	,0000000000	10082226299288
6BN	67BW6	,0007861635	10214196232719
6BN	68RP1	,0000000000	9552738574285
6BN	69RP2	,0000000000	9585743968305
6BN	70RP3	,0000000000	10084627561796
6BN	71RP4	,0000000000	9528450381660
6BN	72RP5	,0007861635	9542530823363
6BN	73RP6	,0000000000	9729177642097
6BN	75Pre	,0000000000	4236752529802
6BN	76Pre	,0000000000	4236752529802
6BN	77KRA	,0000000000	4835113299550
6BN	78SF	,0000000000	3622349972546
6BN	79SF	,0000000000	3622349972546
6BN	80Cet	,0023584906	4317944737352
6BN	81Pop	,0007861635	4152037036784
6BN	82SS	,0000000000	17177726984908
6BN	83SS	,0000000000	17177726984908
6BN	84SS	,0000000000	17177726984908
6BN	86Gl	,0000000000	1944745299782
6BN	89BIH	,0000000000	4946476221927
6BN	90BIH	,0007861635	4772321589385
6BN	91BIH	,0007861635	4772321589385
6BN	93BIH	,0000000000	4970868619868
6BN	94SLO	,0000000000	3910652734908
6BN	95SLO	,0000000000	3910652734908
6BN	96SLO	,0000000000	3910652734908
6BN	97SLO	,0000000000	3910652734908
6BN	98SLO	,0000000000	3910652734908
7BN	8NH	,0000000000	1420801639519
7BN	9Gue	,0007861635	1072340947319
7BN	10Laa	,0015723270	1597757829762
7BN	11Laa	,0007861635	1597757829762
7BN	12Laa	,0015723270	1597757829762
7BN	13Laa	,0007861635	1597757829762
7BN	14Hu	,0007861635	1591466650336
7BN	15Hu	,0007861635	1591466650336
7BN	16Hu	,0007861635	1591466650336
7BN	17Hu	,0007861635	1591466650336
7BN	18Up	,0007861635	1614000835675
7BN	19Up	,0000000000	1614000835675
7BN	20Up	,0000000000	1614000835675
7BN	21Up	,0000000000	1614000835675
7BN	22Ra	,0007861635	1671052858658
7BN	23Ra	,0007861635	1671052858658
7BN	24Ra	,0007861635	1671052858658
7BN	25Ra	,0007861635	1671052858658
7BN	27Cor	,0023584906	10588991955378
7BN	28Cor	,0023584906	10588991955378
7BN	29Cor	,0023584906	10588991955378
7BN	30Cor	,0023584906	10588991955378
7BN	31Cor	,0023584906	10588991955378
7BN	34Ch1	,0000000000	18291658738846
7BN	35Ch2	,0000000000	18477817944670
7BN	36Ch3	,0000000000	18472567718273
7BN	37Ag	,0000000000	18448147897353
7BN	38T1	,0000000000	16991966656646
7BN	39T2	,0000000000	17132165597463
7BN	40T3	,0000000000	16944603680153
7BN	41T4	,0000000000	16910827543642
7BN	42T5	,0000000000	17144964880289
7BN	43T6	,0000000000	16906952479546
7BN	44Roq1	,0000000000	15142570053549
7BN	45Roq5	,0007861635	15162869872891
7BN	46Roq5	,0000000000	15162869872891
7BN	47Roq5	,0000000000	15162869872891
7BN	48Roq5	,0000000000	15162869872891
7BN	49Roq3	,0007861635	15140062616055
7BN	50Roq2	,0000000000	15192163854607
7BN	51Roq1	,0007861635	15142570053549
7BN	52Roq3	,0000000000	15140062616055
7BN	53Roq3	,0000000000	15140062616055
7BN	54Roq4	,0000000000	15137100604466
7BN	55Roq3	,0000000000	15140062616055
7BN	56Roq5	,0000000000	15162869872891
7BN	57Roq5	,0000000000	15162869872891
7BN	58Roq5	,0000000000	15162869872891
7BN	59Roq5	,0000000000	15162869872891
7BN	60Roq5	,0000000000	15162869872891
7BN	63BW2	,0000000000	10100334533999
7BN	64BW3	,0000000000	10082587123509
7BN	65BW4	,0000000000	10083470930751
7BN	66BW5	,0000000000	10082226299288
7BN	67BW6	,0007861635	10214196232719
7BN	68RP1	,0000000000	9552738574285
7BN	69RP2	,0000000000	9585743968305
7BN	70RP3	,0000000000	10084627561796
7BN	71RP4	,0000000000	9528450381660
7BN	72RP5	,0007861635	9542530823363
7BN	73RP6	,0000000000	9729177642097
7BN	75Pre	,0000000000	4236752529802
7BN	76Pre	,0000000000	4236752529802
7BN	77KRA	,0000000000	4835113299550
7BN	78SF	,0000000000	3622349972546
7BN	79SF	,0000000000	3622349972546
7BN	80Cet	,0023584906	4317944737352
7BN	81Pop	,0007861635	4152037036784
7BN	82SS	,0000000000	17177726984908
7BN	83SS	,0000000000	17177726984908
7BN	84SS	,0000000000	17177726984908
7BN	86Gl	,0000000000	1944745299782
7BN	89BIH	,0000000000	4946476221927
7BN	90BIH	,0007861635	4772321589385
7BN	91BIH	,0007861635	4772321589385
7BN	93BIH	,0000000000	4970868619868
7BN	94SLO	,0000000000	3910652734908
7BN	95SLO	,0000000000	3910652734908
7BN	96SLO	,0000000000	3910652734908
7BN	97SLO	,0000000000	3910652734908
7BN	98SLO	,0000000000	3910652734908
8NH	9Gue	,0007861635	530505746400
8NH	10Laa	,0015723270	195122378354
8NH	11Laa	,0007861635	195122378354
8NH	12Laa	,0015723270	195122378354
8NH	13Laa	,0007861635	195122378354
8NH	14Hu	,0007861635	178001933896
8NH	15Hu	,0007861635	178001933896
8NH	16Hu	,0007861635	178001933896
8NH	17Hu	,0007861635	178001933896
8NH	18Up	,0007861635	195340351784
8NH	19Up	,0000000000	195340351784
8NH	20Up	,0000000000	195340351784
8NH	21Up	,0000000000	195340351784
8NH	22Ra	,0007861635	268089776499
8NH	23Ra	,0007861635	268089776499
8NH	24Ra	,0007861635	268089776499
8NH	25Ra	,0007861635	268089776499
8NH	27Cor	,0023584906	9239477006105
8NH	28Cor	,0023584906	9239477006105
8NH	29Cor	,0023584906	9239477006105
8NH	30Cor	,0023584906	9239477006105
8NH	31Cor	,0023584906	9239477006105
8NH	34Ch1	,0000000000	17387296583024
8NH	35Ch2	,0000000000	17586701210967
8NH	36Ch3	,0000000000	17568875826096
8NH	37Ag	,0000000000	17453744029749
8NH	38T1	,0000000000	15921391678330
8NH	39T2	,0000000000	16068781627261
8NH	40T3	,0000000000	15877873286276
8NH	41T4	,0000000000	15839948611388
8NH	42T5	,0000000000	16069665634675
8NH	43T6	,0000000000	15835312304828
8NH	44Roq1	,0000000000	14089427157050
8NH	45Roq5	,0007861635	14109965558915
8NH	46Roq5	,0000000000	14109965558915
8NH	47Roq5	,0000000000	14109965558915
8NH	48Roq5	,0000000000	14109965558915
8NH	49Roq3	,0007861635	14087043783399
8NH	50Roq2	,0000000000	14140261409984
8NH	51Roq1	,0007861635	14089427157050
8NH	52Roq3	,0000000000	14087043783399
8NH	53Roq3	,0000000000	14087043783399
8NH	54Roq4	,0000000000	14083306139327
8NH	55Roq3	,0000000000	14087043783399
8NH	56Roq5	,0000000000	14109965558915
8NH	57Roq5	,0000000000	14109965558915
8NH	58Roq5	,0000000000	14109965558915
8NH	59Roq5	,0000000000	14109965558915
8NH	60Roq5	,0000000000	14109965558915
8NH	63BW2	,0000000000	9408283442295
8NH	64BW3	,0000000000	9365295853946
8NH	65BW4	,0000000000	9366203223704
8NH	66BW5	,0000000000	9365076195589
8NH	67BW6	,0007861635	9483183749078
8NH	68RP1	,0000000000	9065777852313
8NH	69RP2	,0000000000	9097061495483
8NH	70RP3	,0000000000	9633336040503
8NH	71RP4	,0000000000	9049363034987
8NH	72RP5	,0007861635	9060662898297
8NH	73RP6	,0000000000	9215621582174
8NH	75Pre	,0000000000	3056865986479
8NH	76Pre	,0000000000	3056865986479
8NH	77KRA	,0000000000	4594110960542
8NH	78SF	,0000000000	2445127522027
8NH	79SF	,0000000000	2445127522027
8NH	80Cet	,0023584906	3011239196070
8NH	81Pop	,0007861635	2826016895474
8NH	82SS	,0000000000	16111068197361
8NH	83SS	,0000000000	16111068197361
8NH	84SS	,0000000000	16111068197361
8NH	86Gl	,0000000000	602241061721
8NH	89BIH	,0000000000	4635866108745
8NH	90BIH	,0007861635	3959899060521
8NH	91BIH	,0007861635	3959899060521
8NH	93BIH	,0000000000	4650520380239
8NH	94SLO	,0000000000	2643512667233
8NH	95SLO	,0000000000	2643512667233
8NH	96SLO	,0000000000	2643512667233
8NH	97SLO	,0000000000	2643512667233
8NH	98SLO	,0000000000	2643512667233
9Gue	10Laa	,0007861635	633293352440
9Gue	11Laa	,0000000000	633293352440
9Gue	12Laa	,0007861635	633293352440
9Gue	13Laa	,0000000000	633293352440
9Gue	14Hu	,0015723270	643305146733
9Gue	15Hu	,0015723270	643305146733
9Gue	16Hu	,0000000000	643305146733
9Gue	17Hu	,0015723270	643305146733
9Gue	18Up	,0000000000	704869203042
9Gue	19Up	,0007861635	704869203042
9Gue	20Up	,0007861635	704869203042
9Gue	21Up	,0007861635	704869203042
9Gue	22Ra	,0000000000	790410403644
9Gue	23Ra	,0000000000	790410403644
9Gue	24Ra	,0000000000	790410403644
9Gue	25Ra	,0000000000	790410403644
9Gue	27Cor	,0031446541	9737450251066
9Gue	28Cor	,0031446541	9737450251066
9Gue	29Cor	,0031446541	9737450251066
9Gue	30Cor	,0031446541	9737450251066
9Gue	31Cor	,0031446541	9737450251066
9Gue	34Ch1	,0007861635	17906668212498
9Gue	35Ch2	,0007861635	18104756558002
9Gue	36Ch3	,0007861635	18088211889606
9Gue	37Ag	,0007861635	17980507806245
9Gue	38T1	,0007861635	16451427701650
9Gue	39T2	,0007861635	16598634495603
9Gue	40T3	,0007861635	16407809672466
9Gue	41T4	,0007861635	16369988811317
9Gue	42T5	,0007861635	16599814691244
9Gue	43T6	,0007861635	16365370566028
9Gue	44Roq1	,0007861635	14618830118567
9Gue	45Roq5	,0015723270	14639361368199
9Gue	46Roq5	,0007861635	14639361368199
9Gue	47Roq5	,0007861635	14639361368199
9Gue	48Roq5	,0007861635	14639361368199
9Gue	49Roq3	,0015723270	14616442030882
9Gue	50Roq2	,0007861635	14669622616460
9Gue	51Roq1	,0015723270	14618830118567
9Gue	52Roq3	,0007861635	14616442030882
9Gue	53Roq3	,0007861635	14616442030882
9Gue	54Roq4	,0007861635	14612732297858
9Gue	55Roq3	,0007861635	14616442030882
9Gue	56Roq5	,0007861635	14639361368199
9Gue	57Roq5	,0007861635	14639361368199
9Gue	58Roq5	,0007861635	14639361368199
9Gue	59Roq5	,0007861635	14639361368199
9Gue	60Roq5	,0007861635	14639361368199
9Gue	63BW2	,0007861635	9894310820270
9Gue	64BW3	,0007861635	9855576622637
9Gue	65BW4	,0007861635	9856481063274
9Gue	66BW5	,0007861635	9855333080578
9Gue	67BW6	,0015723270	9975864602882
9Gue	68RP1	,0007861635	9511066491238
9Gue	69RP2	,0007861635	9542778411589
9Gue	70RP3	,0007861635	10071749816743
9Gue	71RP4	,0007861635	9492907742688
9Gue	72RP5	,0015723270	9504834654450
9Gue	73RP6	,0007861635	9666868014945
9Gue	75Pre	,0007861635	3587360409015
9Gue	76Pre	,0007861635	3587360409015
9Gue	77KRA	,0007861635	4279015309045
9Gue	78SF	,0007861635	2975310602480
9Gue	79SF	,0007861635	2975310602480
9Gue	80Cet	,0031446541	3531335135607
9Gue	81Pop	,0015723270	3342166647689
9Gue	82SS	,0007861635	16641012619498
9Gue	83SS	,0007861635	16641012619498
9Gue	84SS	,0007861635	16641012619498
9Gue	86Gl	,0007861635	1131583097034
9Gue	89BIH	,0007861635	4344549594949
9Gue	90BIH	,0015723270	3871010657462
9Gue	91BIH	,0015723270	3871010657462
9Gue	93BIH	,0007861635	4362709220031
9Gue	94SLO	,0007861635	3170639750862
9Gue	95SLO	,0007861635	3170639750862
9Gue	96SLO	,0007861635	3170639750862
9Gue	97SLO	,0007861635	3170639750862
9Gue	98SLO	,0007861635	3170639750862
10Laa	11Laa	,0007861635	,0000000000
10Laa	12Laa	,0015723270	,0000000000
10Laa	13Laa	,0007861635	,0000000000
10Laa	14Hu	,0023584906	33971983866
10Laa	15Hu	,0023584906	33971983866
10Laa	16Hu	,0007861635	33971983866
10Laa	17Hu	,0023584906	33971983866
10Laa	18Up	,0007861635	119306881597
10Laa	19Up	,0015723270	119306881597
10Laa	20Up	,0015723270	119306881597
10Laa	21Up	,0015723270	119306881597
10Laa	22Ra	,0007861635	204625682683
10Laa	23Ra	,0007861635	204625682683
10Laa	24Ra	,0007861635	204625682683
10Laa	25Ra	,0007861635	204625682683
10Laa	27Cor	,0039308176	9105197431678
10Laa	28Cor	,0039308176	9105197431678
10Laa	29Cor	,0039308176	9105197431678
10Laa	30Cor	,0039308176	9105197431678
10Laa	31Cor	,0039308176	9105197431678
10Laa	34Ch1	,0015723270	17350202381968
10Laa	35Ch2	,0015723270	17551892838540
10Laa	36Ch3	,0015723270	17531828120645
10Laa	37Ag	,0015723270	17399996436128
10Laa	38T1	,0015723270	15853294853468
10Laa	39T2	,0015723270	16002077927402
10Laa	40T3	,0015723270	15810571709051
10Laa	41T4	,0015723270	15771823062675
10Laa	42T5	,0015723270	16000551184449
10Laa	43T6	,0015723270	15767034285033
10Laa	44Roq1	,0015723270	14025686957681
10Laa	45Roq5	,0023584906	14046262549651
10Laa	46Roq5	,0015723270	14046262549651
10Laa	47Roq5	,0015723270	14046262549651
10Laa	48Roq5	,0015723270	14046262549651
10Laa	49Roq3	,0023584906	14023329754290
10Laa	50Roq2	,0015723270	14076743732774
10Laa	51Roq1	,0023584906	14025686957681
10Laa	52Roq3	,0015723270	14023329754290
10Laa	53Roq3	,0015723270	14023329754290
10Laa	54Roq4	,0015723270	14019438208710
10Laa	55Roq3	,0015723270	14023329754290
10Laa	56Roq5	,0015723270	14046262549651
10Laa	57Roq5	,0015723270	14046262549651
10Laa	58Roq5	,0015723270	14046262549651
10Laa	59Roq5	,0015723270	14046262549651
10Laa	60Roq5	,0015723270	14046262549651
10Laa	63BW2	,0015723270	9413917270851
10Laa	64BW3	,0015723270	9366851497788
10Laa	65BW4	,0015723270	9367761360918
10Laa	66BW5	,0015723270	9366655518036
10Laa	67BW6	,0023584906	9482283427155
10Laa	68RP1	,0015723270	9103751553402
10Laa	69RP2	,0015723270	9134727075379
10Laa	70RP3	,0015723270	9675578347522
10Laa	71RP4	,0015723270	9088522557903
10Laa	72RP5	,0023584906	9099394476872
10Laa	73RP6	,0015723270	9249397031935
10Laa	75Pre	,0015723270	2986692526325
10Laa	76Pre	,0015723270	2986692526325
10Laa	77KRA	,0015723270	4506845534318
10Laa	78SF	,0015723270	2382192546951
10Laa	79SF	,0015723270	2382192546951
10Laa	80Cet	,0039308176	2902214198758
10Laa	81Pop	,0023584906	2710956090485
10Laa	82SS	,0015723270	16043687689166
10Laa	83SS	,0015723270	16043687689166
10Laa	84SS	,0015723270	16043687689166
10Laa	86Gl	,0015723270	537560062936
10Laa	89BIH	,0015723270	4539304082787
10Laa	90BIH	,0023584906	3805128330883
10Laa	91BIH	,0023584906	3805128330883
10Laa	93BIH	,0015723270	4552614701167
10Laa	94SLO	,0015723270	2550675642641
10Laa	95SLO	,0015723270	2550675642641
10Laa	96SLO	,0015723270	2550675642641
10Laa	97SLO	,0015723270	2550675642641
10Laa	98SLO	,0015723270	2550675642641
11Laa	12Laa	,0007861635	,0000000000
11Laa	13Laa	,0000000000	,0000000000
11Laa	14Hu	,0015723270	33971983866
11Laa	15Hu	,0015723270	33971983866
11Laa	16Hu	,0000000000	33971983866
11Laa	17Hu	,0015723270	33971983866
11Laa	18Up	,0000000000	119306881597
11Laa	19Up	,0007861635	119306881597
11Laa	20Up	,0007861635	119306881597
11Laa	21Up	,0007861635	119306881597
11Laa	22Ra	,0000000000	204625682683
11Laa	23Ra	,0000000000	204625682683
11Laa	24Ra	,0000000000	204625682683
11Laa	25Ra	,0000000000	204625682683
11Laa	27Cor	,0031446541	9105197431678
11Laa	28Cor	,0031446541	9105197431678
11Laa	29Cor	,0031446541	9105197431678
11Laa	30Cor	,0031446541	9105197431678
11Laa	31Cor	,0031446541	9105197431678
11Laa	34Ch1	,0007861635	17350202381968
11Laa	35Ch2	,0007861635	17551892838540
11Laa	36Ch3	,0007861635	17531828120645
11Laa	37Ag	,0007861635	17399996436128
11Laa	38T1	,0007861635	15853294853468
11Laa	39T2	,0007861635	16002077927402
11Laa	40T3	,0007861635	15810571709051
11Laa	41T4	,0007861635	15771823062675
11Laa	42T5	,0007861635	16000551184449
11Laa	43T6	,0007861635	15767034285033
11Laa	44Roq1	,0007861635	14025686957681
11Laa	45Roq5	,0015723270	14046262549651
11Laa	46Roq5	,0007861635	14046262549651
11Laa	47Roq5	,0007861635	14046262549651
11Laa	48Roq5	,0007861635	14046262549651
11Laa	49Roq3	,0015723270	14023329754290
11Laa	50Roq2	,0007861635	14076743732774
11Laa	51Roq1	,0015723270	14025686957681
11Laa	52Roq3	,0007861635	14023329754290
11Laa	53Roq3	,0007861635	14023329754290
11Laa	54Roq4	,0007861635	14019438208710
11Laa	55Roq3	,0007861635	14023329754290
11Laa	56Roq5	,0007861635	14046262549651
11Laa	57Roq5	,0007861635	14046262549651
11Laa	58Roq5	,0007861635	14046262549651
11Laa	59Roq5	,0007861635	14046262549651
11Laa	60Roq5	,0007861635	14046262549651
11Laa	63BW2	,0007861635	9413917270851
11Laa	64BW3	,0007861635	9366851497788
11Laa	65BW4	,0007861635	9367761360918
11Laa	66BW5	,0007861635	9366655518036
11Laa	67BW6	,0015723270	9482283427155
11Laa	68RP1	,0007861635	9103751553402
11Laa	69RP2	,0007861635	9134727075379
11Laa	70RP3	,0007861635	9675578347522
11Laa	71RP4	,0007861635	9088522557903
11Laa	72RP5	,0015723270	9099394476872
11Laa	73RP6	,0007861635	9249397031935
11Laa	75Pre	,0007861635	2986692526325
11Laa	76Pre	,0007861635	2986692526325
11Laa	77KRA	,0007861635	4506845534318
11Laa	78SF	,0007861635	2382192546951
11Laa	79SF	,0007861635	2382192546951
11Laa	80Cet	,0031446541	2902214198758
11Laa	81Pop	,0015723270	2710956090485
11Laa	82SS	,0007861635	16043687689166
11Laa	83SS	,0007861635	16043687689166
11Laa	84SS	,0007861635	16043687689166
11Laa	86Gl	,0007861635	537560062936
11Laa	89BIH	,0007861635	4539304082787
11Laa	90BIH	,0015723270	3805128330883
11Laa	91BIH	,0015723270	3805128330883
11Laa	93BIH	,0007861635	4552614701167
11Laa	94SLO	,0007861635	2550675642641
11Laa	95SLO	,0007861635	2550675642641
11Laa	96SLO	,0007861635	2550675642641
11Laa	97SLO	,0007861635	2550675642641
11Laa	98SLO	,0007861635	2550675642641
12Laa	13Laa	,0007861635	,0000000000
12Laa	14Hu	,0023584906	33971983866
12Laa	15Hu	,0023584906	33971983866
12Laa	16Hu	,0007861635	33971983866
12Laa	17Hu	,0023584906	33971983866
12Laa	18Up	,0007861635	119306881597
12Laa	19Up	,0015723270	119306881597
12Laa	20Up	,0015723270	119306881597
12Laa	21Up	,0015723270	119306881597
12Laa	22Ra	,0007861635	204625682683
12Laa	23Ra	,0007861635	204625682683
12Laa	24Ra	,0007861635	204625682683
12Laa	25Ra	,0007861635	204625682683
12Laa	27Cor	,0039308176	9105197431678
12Laa	28Cor	,0039308176	9105197431678
12Laa	29Cor	,0039308176	9105197431678
12Laa	30Cor	,0039308176	9105197431678
12Laa	31Cor	,0039308176	9105197431678
12Laa	34Ch1	,0015723270	17350202381968
12Laa	35Ch2	,0015723270	17551892838540
12Laa	36Ch3	,0015723270	17531828120645
12Laa	37Ag	,0015723270	17399996436128
12Laa	38T1	,0015723270	15853294853468
12Laa	39T2	,0015723270	16002077927402
12Laa	40T3	,0015723270	15810571709051
12Laa	41T4	,0015723270	15771823062675
12Laa	42T5	,0015723270	16000551184449
12Laa	43T6	,0015723270	15767034285033
12Laa	44Roq1	,0015723270	14025686957681
12Laa	45Roq5	,0023584906	14046262549651
12Laa	46Roq5	,0015723270	14046262549651
12Laa	47Roq5	,0015723270	14046262549651
12Laa	48Roq5	,0015723270	14046262549651
12Laa	49Roq3	,0023584906	14023329754290
12Laa	50Roq2	,0015723270	14076743732774
12Laa	51Roq1	,0023584906	14025686957681
12Laa	52Roq3	,0015723270	14023329754290
12Laa	53Roq3	,0015723270	14023329754290
12Laa	54Roq4	,0015723270	14019438208710
12Laa	55Roq3	,0015723270	14023329754290
12Laa	56Roq5	,0015723270	14046262549651
12Laa	57Roq5	,0015723270	14046262549651
12Laa	58Roq5	,0015723270	14046262549651
12Laa	59Roq5	,0015723270	14046262549651
12Laa	60Roq5	,0015723270	14046262549651
12Laa	63BW2	,0015723270	9413917270851
12Laa	64BW3	,0015723270	9366851497788
12Laa	65BW4	,0015723270	9367761360918
12Laa	66BW5	,0015723270	9366655518036
12Laa	67BW6	,0023584906	9482283427155
12Laa	68RP1	,0015723270	9103751553402
12Laa	69RP2	,0015723270	9134727075379
12Laa	70RP3	,0015723270	9675578347522
12Laa	71RP4	,0015723270	9088522557903
12Laa	72RP5	,0023584906	9099394476872
12Laa	73RP6	,0015723270	9249397031935
12Laa	75Pre	,0015723270	2986692526325
12Laa	76Pre	,0015723270	2986692526325
12Laa	77KRA	,0015723270	4506845534318
12Laa	78SF	,0015723270	2382192546951
12Laa	79SF	,0015723270	2382192546951
12Laa	80Cet	,0039308176	2902214198758
12Laa	81Pop	,0023584906	2710956090485
12Laa	82SS	,0015723270	16043687689166
12Laa	83SS	,0015723270	16043687689166
12Laa	84SS	,0015723270	16043687689166
12Laa	86Gl	,0015723270	537560062936
12Laa	89BIH	,0015723270	4539304082787
12Laa	90BIH	,0023584906	3805128330883
12Laa	91BIH	,0023584906	3805128330883
12Laa	93BIH	,0015723270	4552614701167
12Laa	94SLO	,0015723270	2550675642641
12Laa	95SLO	,0015723270	2550675642641
12Laa	96SLO	,0015723270	2550675642641
12Laa	97SLO	,0015723270	2550675642641
12Laa	98SLO	,0015723270	2550675642641
13Laa	14Hu	,0015723270	33971983866
13Laa	15Hu	,0015723270	33971983866
13Laa	16Hu	,0000000000	33971983866
13Laa	17Hu	,0015723270	33971983866
13Laa	18Up	,0000000000	119306881597
13Laa	19Up	,0007861635	119306881597
13Laa	20Up	,0007861635	119306881597
13Laa	21Up	,0007861635	119306881597
13Laa	22Ra	,0000000000	204625682683
13Laa	23Ra	,0000000000	204625682683
13Laa	24Ra	,0000000000	204625682683
13Laa	25Ra	,0000000000	204625682683
13Laa	27Cor	,0031446541	9105197431678
13Laa	28Cor	,0031446541	9105197431678
13Laa	29Cor	,0031446541	9105197431678
13Laa	30Cor	,0031446541	9105197431678
13Laa	31Cor	,0031446541	9105197431678
13Laa	34Ch1	,0007861635	17350202381968
13Laa	35Ch2	,0007861635	17551892838540
13Laa	36Ch3	,0007861635	17531828120645
13Laa	37Ag	,0007861635	17399996436128
13Laa	38T1	,0007861635	15853294853468
13Laa	39T2	,0007861635	16002077927402
13Laa	40T3	,0007861635	15810571709051
13Laa	41T4	,0007861635	15771823062675
13Laa	42T5	,0007861635	16000551184449
13Laa	43T6	,0007861635	15767034285033
13Laa	44Roq1	,0007861635	14025686957681
13Laa	45Roq5	,0015723270	14046262549651
13Laa	46Roq5	,0007861635	14046262549651
13Laa	47Roq5	,0007861635	14046262549651
13Laa	48Roq5	,0007861635	14046262549651
13Laa	49Roq3	,0015723270	14023329754290
13Laa	50Roq2	,0007861635	14076743732774
13Laa	51Roq1	,0015723270	14025686957681
13Laa	52Roq3	,0007861635	14023329754290
13Laa	53Roq3	,0007861635	14023329754290
13Laa	54Roq4	,0007861635	14019438208710
13Laa	55Roq3	,0007861635	14023329754290
13Laa	56Roq5	,0007861635	14046262549651
13Laa	57Roq5	,0007861635	14046262549651
13Laa	58Roq5	,0007861635	14046262549651
13Laa	59Roq5	,0007861635	14046262549651
13Laa	60Roq5	,0007861635	14046262549651
13Laa	63BW2	,0007861635	9413917270851
13Laa	64BW3	,0007861635	9366851497788
13Laa	65BW4	,0007861635	9367761360918
13Laa	66BW5	,0007861635	9366655518036
13Laa	67BW6	,0015723270	9482283427155
13Laa	68RP1	,0007861635	9103751553402
13Laa	69RP2	,0007861635	9134727075379
13Laa	70RP3	,0007861635	9675578347522
13Laa	71RP4	,0007861635	9088522557903
13Laa	72RP5	,0015723270	9099394476872
13Laa	73RP6	,0007861635	9249397031935
13Laa	75Pre	,0007861635	2986692526325
13Laa	76Pre	,0007861635	2986692526325
13Laa	77KRA	,0007861635	4506845534318
13Laa	78SF	,0007861635	2382192546951
13Laa	79SF	,0007861635	2382192546951
13Laa	80Cet	,0031446541	2902214198758
13Laa	81Pop	,0015723270	2710956090485
13Laa	82SS	,0007861635	16043687689166
13Laa	83SS	,0007861635	16043687689166
13Laa	84SS	,0007861635	16043687689166
13Laa	86Gl	,0007861635	537560062936
13Laa	89BIH	,0007861635	4539304082787
13Laa	90BIH	,0015723270	3805128330883
13Laa	91BIH	,0015723270	3805128330883
13Laa	93BIH	,0007861635	4552614701167
13Laa	94SLO	,0007861635	2550675642641
13Laa	95SLO	,0007861635	2550675642641
13Laa	96SLO	,0007861635	2550675642641
13Laa	97SLO	,0007861635	2550675642641
13Laa	98SLO	,0007861635	2550675642641
14Hu	15Hu	,0000000000	,0000000000
14Hu	16Hu	,0015723270	,0000000000
14Hu	17Hu	,0000000000	,0000000000
14Hu	18Up	,0015723270	87381359781
14Hu	19Up	,0007861635	87381359781
14Hu	20Up	,0007861635	87381359781
14Hu	21Up	,0007861635	87381359781
14Hu	22Ra	,0015723270	175644015219
14Hu	23Ra	,0015723270	175644015219
14Hu	24Ra	,0015723270	175644015219
14Hu	25Ra	,0015723270	175644015219
14Hu	27Cor	,0031446541	9098031653081
14Hu	28Cor	,0031446541	9098031653081
14Hu	29Cor	,0031446541	9098031653081
14Hu	30Cor	,0031446541	9098031653081
14Hu	31Cor	,0031446541	9098031653081
14Hu	34Ch1	,0007861635	17326333391874
14Hu	35Ch2	,0007861635	17527738303311
14Hu	36Ch3	,0007861635	17507954491712
14Hu	37Ag	,0007861635	17378343710031
14Hu	38T1	,0007861635	15833724652521
14Hu	39T2	,0007861635	15982297745086
14Hu	40T3	,0007861635	15790880321716
14Hu	41T4	,0007861635	15752256521260
14Hu	42T5	,0007861635	15981137687184
14Hu	43T6	,0007861635	15747490933527
14Hu	44Roq1	,0007861635	14005443922818
14Hu	45Roq5	,0015723270	14026014224358
14Hu	46Roq5	,0007861635	14026014224358
14Hu	47Roq5	,0007861635	14026014224358
14Hu	48Roq5	,0007861635	14026014224358
14Hu	49Roq3	,0015723270	14003082810649
14Hu	50Roq2	,0007861635	14056468265006
14Hu	51Roq1	,0015723270	14005443922818
14Hu	52Roq3	,0007861635	14003082810649
14Hu	53Roq3	,0007861635	14003082810649
14Hu	54Roq4	,0007861635	13999214064126
14Hu	55Roq3	,0007861635	14003082810649
14Hu	56Roq5	,0007861635	14026014224358
14Hu	57Roq5	,0007861635	14026014224358
14Hu	58Roq5	,0007861635	14026014224358
14Hu	59Roq5	,0007861635	14026014224358
14Hu	60Roq5	,0007861635	14026014224358
14Hu	63BW2	,0007861635	9385260798430
14Hu	64BW3	,0007861635	9338582320468
14Hu	65BW4	,0007861635	9339491959859
14Hu	66BW5	,0007861635	9338384047448
14Hu	67BW6	,0015723270	9454256205012
14Hu	68RP1	,0007861635	9072455662962
14Hu	69RP2	,0007861635	9103452937080
14Hu	70RP3	,0007861635	9644002297732
14Hu	71RP4	,0007861635	9057145146572
14Hu	72RP5	,0015723270	9068046433373
14Hu	73RP6	,0007861635	9218400013399
14Hu	75Pre	,0007861635	2966859446398
14Hu	76Pre	,0007861635	2966859446398
14Hu	77KRA	,0007861635	4540382860356
14Hu	78SF	,0007861635	2361093230352
14Hu	79SF	,0007861635	2361093230352
14Hu	80Cet	,0031446541	2889143130392
14Hu	81Pop	,0015723270	2699057503668
14Hu	82SS	,0007861635	16024010283036
14Hu	83SS	,0007861635	16024010283036
14Hu	84SS	,0007861635	16024010283036
14Hu	86Gl	,0007861635	513863408262
14Hu	89BIH	,0007861635	4573086727480
14Hu	90BIH	,0015723270	3837641237680
14Hu	91BIH	,0015723270	3837641237680
14Hu	93BIH	,0007861635	4586425088562
14Hu	94SLO	,0007861635	2534471051217
14Hu	95SLO	,0007861635	2534471051217
14Hu	96SLO	,0007861635	2534471051217
14Hu	97SLO	,0007861635	2534471051217
14Hu	98SLO	,0007861635	2534471051217
15Hu	16Hu	,0015723270	,0000000000
15Hu	17Hu	,0000000000	,0000000000
15Hu	18Up	,0015723270	87381359781
15Hu	19Up	,0007861635	87381359781
15Hu	20Up	,0007861635	87381359781
15Hu	21Up	,0007861635	87381359781
15Hu	22Ra	,0015723270	175644015219
15Hu	23Ra	,0015723270	175644015219
15Hu	24Ra	,0015723270	175644015219
15Hu	25Ra	,0015723270	175644015219
15Hu	27Cor	,0031446541	9098031653081
15Hu	28Cor	,0031446541	9098031653081
15Hu	29Cor	,0031446541	9098031653081
15Hu	30Cor	,0031446541	9098031653081
15Hu	31Cor	,0031446541	9098031653081
15Hu	34Ch1	,0007861635	17326333391874
15Hu	35Ch2	,0007861635	17527738303311
15Hu	36Ch3	,0007861635	17507954491712
15Hu	37Ag	,0007861635	17378343710031
15Hu	38T1	,0007861635	15833724652521
15Hu	39T2	,0007861635	15982297745086
15Hu	40T3	,0007861635	15790880321716
15Hu	41T4	,0007861635	15752256521260
15Hu	42T5	,0007861635	15981137687184
15Hu	43T6	,0007861635	15747490933527
15Hu	44Roq1	,0007861635	14005443922818
15Hu	45Roq5	,0015723270	14026014224358
15Hu	46Roq5	,0007861635	14026014224358
15Hu	47Roq5	,0007861635	14026014224358
15Hu	48Roq5	,0007861635	14026014224358
15Hu	49Roq3	,0015723270	14003082810649
15Hu	50Roq2	,0007861635	14056468265006
15Hu	51Roq1	,0015723270	14005443922818
15Hu	52Roq3	,0007861635	14003082810649
15Hu	53Roq3	,0007861635	14003082810649
15Hu	54Roq4	,0007861635	13999214064126
15Hu	55Roq3	,0007861635	14003082810649
15Hu	56Roq5	,0007861635	14026014224358
15Hu	57Roq5	,0007861635	14026014224358
15Hu	58Roq5	,0007861635	14026014224358
15Hu	59Roq5	,0007861635	14026014224358
15Hu	60Roq5	,0007861635	14026014224358
15Hu	63BW2	,0007861635	9385260798430
15Hu	64BW3	,0007861635	9338582320468
15Hu	65BW4	,0007861635	9339491959859
15Hu	66BW5	,0007861635	9338384047448
15Hu	67BW6	,0015723270	9454256205012
15Hu	68RP1	,0007861635	9072455662962
15Hu	69RP2	,0007861635	9103452937080
15Hu	70RP3	,0007861635	9644002297732
15Hu	71RP4	,0007861635	9057145146572
15Hu	72RP5	,0015723270	9068046433373
15Hu	73RP6	,0007861635	9218400013399
15Hu	75Pre	,0007861635	2966859446398
15Hu	76Pre	,0007861635	2966859446398
15Hu	77KRA	,0007861635	4540382860356
15Hu	78SF	,0007861635	2361093230352
15Hu	79SF	,0007861635	2361093230352
15Hu	80Cet	,0031446541	2889143130392
15Hu	81Pop	,0015723270	2699057503668
15Hu	82SS	,0007861635	16024010283036
15Hu	83SS	,0007861635	16024010283036
15Hu	84SS	,0007861635	16024010283036
15Hu	86Gl	,0007861635	513863408262
15Hu	89BIH	,0007861635	4573086727480
15Hu	90BIH	,0015723270	3837641237680
15Hu	91BIH	,0015723270	3837641237680
15Hu	93BIH	,0007861635	4586425088562
15Hu	94SLO	,0007861635	2534471051217
15Hu	95SLO	,0007861635	2534471051217
15Hu	96SLO	,0007861635	2534471051217
15Hu	97SLO	,0007861635	2534471051217
15Hu	98SLO	,0007861635	2534471051217
16Hu	17Hu	,0015723270	,0000000000
16Hu	18Up	,0000000000	87381359781
16Hu	19Up	,0007861635	87381359781
16Hu	20Up	,0007861635	87381359781
16Hu	21Up	,0007861635	87381359781
16Hu	22Ra	,0000000000	175644015219
16Hu	23Ra	,0000000000	175644015219
16Hu	24Ra	,0000000000	175644015219
16Hu	25Ra	,0000000000	175644015219
16Hu	27Cor	,0031446541	9098031653081
16Hu	28Cor	,0031446541	9098031653081
16Hu	29Cor	,0031446541	9098031653081
16Hu	30Cor	,0031446541	9098031653081
16Hu	31Cor	,0031446541	9098031653081
16Hu	34Ch1	,0007861635	17326333391874
16Hu	35Ch2	,0007861635	17527738303311
16Hu	36Ch3	,0007861635	17507954491712
16Hu	37Ag	,0007861635	17378343710031
16Hu	38T1	,0007861635	15833724652521
16Hu	39T2	,0007861635	15982297745086
16Hu	40T3	,0007861635	15790880321716
16Hu	41T4	,0007861635	15752256521260
16Hu	42T5	,0007861635	15981137687184
16Hu	43T6	,0007861635	15747490933527
16Hu	44Roq1	,0007861635	14005443922818
16Hu	45Roq5	,0015723270	14026014224358
16Hu	46Roq5	,0007861635	14026014224358
16Hu	47Roq5	,0007861635	14026014224358
16Hu	48Roq5	,0007861635	14026014224358
16Hu	49Roq3	,0015723270	14003082810649
16Hu	50Roq2	,0007861635	14056468265006
16Hu	51Roq1	,0015723270	14005443922818
16Hu	52Roq3	,0007861635	14003082810649
16Hu	53Roq3	,0007861635	14003082810649
16Hu	54Roq4	,0007861635	13999214064126
16Hu	55Roq3	,0007861635	14003082810649
16Hu	56Roq5	,0007861635	14026014224358
16Hu	57Roq5	,0007861635	14026014224358
16Hu	58Roq5	,0007861635	14026014224358
16Hu	59Roq5	,0007861635	14026014224358
16Hu	60Roq5	,0007861635	14026014224358
16Hu	63BW2	,0007861635	9385260798430
16Hu	64BW3	,0007861635	9338582320468
16Hu	65BW4	,0007861635	9339491959859
16Hu	66BW5	,0007861635	9338384047448
16Hu	67BW6	,0015723270	9454256205012
16Hu	68RP1	,0007861635	9072455662962
16Hu	69RP2	,0007861635	9103452937080
16Hu	70RP3	,0007861635	9644002297732
16Hu	71RP4	,0007861635	9057145146572
16Hu	72RP5	,0015723270	9068046433373
16Hu	73RP6	,0007861635	9218400013399
16Hu	75Pre	,0007861635	2966859446398
16Hu	76Pre	,0007861635	2966859446398
16Hu	77KRA	,0007861635	4540382860356
16Hu	78SF	,0007861635	2361093230352
16Hu	79SF	,0007861635	2361093230352
16Hu	80Cet	,0031446541	2889143130392
16Hu	81Pop	,0015723270	2699057503668
16Hu	82SS	,0007861635	16024010283036
16Hu	83SS	,0007861635	16024010283036
16Hu	84SS	,0007861635	16024010283036
16Hu	86Gl	,0007861635	513863408262
16Hu	89BIH	,0007861635	4573086727480
16Hu	90BIH	,0015723270	3837641237680
16Hu	91BIH	,0015723270	3837641237680
16Hu	93BIH	,0007861635	4586425088562
16Hu	94SLO	,0007861635	2534471051217
16Hu	95SLO	,0007861635	2534471051217
16Hu	96SLO	,0007861635	2534471051217
16Hu	97SLO	,0007861635	2534471051217
16Hu	98SLO	,0007861635	2534471051217
17Hu	18Up	,0015723270	87381359781
17Hu	19Up	,0007861635	87381359781
17Hu	20Up	,0007861635	87381359781
17Hu	21Up	,0007861635	87381359781
17Hu	22Ra	,0015723270	175644015219
17Hu	23Ra	,0015723270	175644015219
17Hu	24Ra	,0015723270	175644015219
17Hu	25Ra	,0015723270	175644015219
17Hu	27Cor	,0031446541	9098031653081
17Hu	28Cor	,0031446541	9098031653081
17Hu	29Cor	,0031446541	9098031653081
17Hu	30Cor	,0031446541	9098031653081
17Hu	31Cor	,0031446541	9098031653081
17Hu	34Ch1	,0007861635	17326333391874
17Hu	35Ch2	,0007861635	17527738303311
17Hu	36Ch3	,0007861635	17507954491712
17Hu	37Ag	,0007861635	17378343710031
17Hu	38T1	,0007861635	15833724652521
17Hu	39T2	,0007861635	15982297745086
17Hu	40T3	,0007861635	15790880321716
17Hu	41T4	,0007861635	15752256521260
17Hu	42T5	,0007861635	15981137687184
17Hu	43T6	,0007861635	15747490933527
17Hu	44Roq1	,0007861635	14005443922818
17Hu	45Roq5	,0015723270	14026014224358
17Hu	46Roq5	,0007861635	14026014224358
17Hu	47Roq5	,0007861635	14026014224358
17Hu	48Roq5	,0007861635	14026014224358
17Hu	49Roq3	,0015723270	14003082810649
17Hu	50Roq2	,0007861635	14056468265006
17Hu	51Roq1	,0015723270	14005443922818
17Hu	52Roq3	,0007861635	14003082810649
17Hu	53Roq3	,0007861635	14003082810649
17Hu	54Roq4	,0007861635	13999214064126
17Hu	55Roq3	,0007861635	14003082810649
17Hu	56Roq5	,0007861635	14026014224358
17Hu	57Roq5	,0007861635	14026014224358
17Hu	58Roq5	,0007861635	14026014224358
17Hu	59Roq5	,0007861635	14026014224358
17Hu	60Roq5	,0007861635	14026014224358
17Hu	63BW2	,0007861635	9385260798430
17Hu	64BW3	,0007861635	9338582320468
17Hu	65BW4	,0007861635	9339491959859
17Hu	66BW5	,0007861635	9338384047448
17Hu	67BW6	,0015723270	9454256205012
17Hu	68RP1	,0007861635	9072455662962
17Hu	69RP2	,0007861635	9103452937080
17Hu	70RP3	,0007861635	9644002297732
17Hu	71RP4	,0007861635	9057145146572
17Hu	72RP5	,0015723270	9068046433373
17Hu	73RP6	,0007861635	9218400013399
17Hu	75Pre	,0007861635	2966859446398
17Hu	76Pre	,0007861635	2966859446398
17Hu	77KRA	,0007861635	4540382860356
17Hu	78SF	,0007861635	2361093230352
17Hu	79SF	,0007861635	2361093230352
17Hu	80Cet	,0031446541	2889143130392
17Hu	81Pop	,0015723270	2699057503668
17Hu	82SS	,0007861635	16024010283036
17Hu	83SS	,0007861635	16024010283036
17Hu	84SS	,0007861635	16024010283036
17Hu	86Gl	,0007861635	513863408262
17Hu	89BIH	,0007861635	4573086727480
17Hu	90BIH	,0015723270	3837641237680
17Hu	91BIH	,0015723270	3837641237680
17Hu	93BIH	,0007861635	4586425088562
17Hu	94SLO	,0007861635	2534471051217
17Hu	95SLO	,0007861635	2534471051217
17Hu	96SLO	,0007861635	2534471051217
17Hu	97SLO	,0007861635	2534471051217
17Hu	98SLO	,0007861635	2534471051217
18Up	19Up	,0007861635	,0000000000
18Up	20Up	,0007861635	,0000000000
18Up	21Up	,0007861635	,0000000000
18Up	22Ra	,0000000000	91251618709
18Up	23Ra	,0000000000	91251618709
18Up	24Ra	,0000000000	91251618709
18Up	25Ra	,0000000000	91251618709
18Up	27Cor	,0031446541	9047472981150
18Up	28Cor	,0031446541	9047472981150
18Up	29Cor	,0031446541	9047472981150
18Up	30Cor	,0031446541	9047472981150
18Up	31Cor	,0031446541	9047472981150
18Up	34Ch1	,0007861635	17245288000626
18Up	35Ch2	,0007861635	17446308763417
18Up	36Ch3	,0007861635	17426902242782
18Up	37Ag	,0007861635	17300491808934
18Up	38T1	,0007861635	15759182779052
18Up	39T2	,0007861635	15907410318412
18Up	40T3	,0007861635	15716139576967
18Up	41T4	,0007861635	15677721234491
18Up	42T5	,0007861635	15906853533235
18Up	43T6	,0007861635	15672993889586
18Up	44Roq1	,0007861635	13929819878149
18Up	45Roq5	,0015723270	13950381496506
18Up	46Roq5	,0007861635	13950381496506
18Up	47Roq5	,0007861635	13950381496506
18Up	48Roq5	,0007861635	13950381496506
18Up	49Roq3	,0015723270	13927452492164
18Up	50Roq2	,0007861635	13980791622329
18Up	51Roq1	,0015723270	13929819878149
18Up	52Roq3	,0007861635	13927452492164
18Up	53Roq3	,0007861635	13927452492164
18Up	54Roq4	,0007861635	13923620494848
18Up	55Roq3	,0007861635	13927452492164
18Up	56Roq5	,0007861635	13950381496506
18Up	57Roq5	,0007861635	13950381496506
18Up	58Roq5	,0007861635	13950381496506
18Up	59Roq5	,0007861635	13950381496506
18Up	60Roq5	,0007861635	13950381496506
18Up	63BW2	,0007861635	9298974428838
18Up	64BW3	,0007861635	9252604894667
18Up	65BW4	,0007861635	9253514344821
18Up	66BW5	,0007861635	9252404712162
18Up	67BW6	,0015723270	9368485093655
18Up	68RP1	,0007861635	8985078618267
18Up	69RP2	,0007861635	9016074577719
18Up	70RP3	,0007861635	9556665320273
18Up	71RP4	,0007861635	8969775241008
18Up	72RP5	,0015723270	8980673549585
18Up	73RP6	,0007861635	9131025192382
18Up	75Pre	,0007861635	2892345105346
18Up	76Pre	,0007861635	2892345105346
18Up	77KRA	,0007861635	4625084426005
18Up	78SF	,0007861635	2284625055842
18Up	79SF	,0007861635	2284625055842
18Up	80Cet	,0031446541	2827132158475
18Up	81Pop	,0015723270	2639479806798
18Up	82SS	,0007861635	15949290913041
18Up	83SS	,0007861635	15949290913041
18Up	84SS	,0007861635	15949290913041
18Up	86Gl	,0007861635	435206077194
18Up	89BIH	,0007861635	4656510206269
18Up	90BIH	,0015723270	3904710538591
18Up	91BIH	,0015723270	3904710538591
18Up	93BIH	,0007861635	4669639042376
18Up	94SLO	,0007861635	2466534445229
18Up	95SLO	,0007861635	2466534445229
18Up	96SLO	,0007861635	2466534445229
18Up	97SLO	,0007861635	2466534445229
18Up	98SLO	,0007861635	2466534445229
19Up	20Up	,0000000000	,0000000000
19Up	21Up	,0000000000	,0000000000
19Up	22Ra	,0007861635	91251618709
19Up	23Ra	,0007861635	91251618709
19Up	24Ra	,0007861635	91251618709
19Up	25Ra	,0007861635	91251618709
19Up	27Cor	,0023584906	9047472981150
19Up	28Cor	,0023584906	9047472981150
19Up	29Cor	,0023584906	9047472981150
19Up	30Cor	,0023584906	9047472981150
19Up	31Cor	,0023584906	9047472981150
19Up	34Ch1	,0000000000	17245288000626
19Up	35Ch2	,0000000000	17446308763417
19Up	36Ch3	,0000000000	17426902242782
19Up	37Ag	,0000000000	17300491808934
19Up	38T1	,0000000000	15759182779052
19Up	39T2	,0000000000	15907410318412
19Up	40T3	,0000000000	15716139576967
19Up	41T4	,0000000000	15677721234491
19Up	42T5	,0000000000	15906853533235
19Up	43T6	,0000000000	15672993889586
19Up	44Roq1	,0000000000	13929819878149
19Up	45Roq5	,0007861635	13950381496506
19Up	46Roq5	,0000000000	13950381496506
19Up	47Roq5	,0000000000	13950381496506
19Up	48Roq5	,0000000000	13950381496506
19Up	49Roq3	,0007861635	13927452492164
19Up	50Roq2	,0000000000	13980791622329
19Up	51Roq1	,0007861635	13929819878149
19Up	52Roq3	,0000000000	13927452492164
19Up	53Roq3	,0000000000	13927452492164
19Up	54Roq4	,0000000000	13923620494848
19Up	55Roq3	,0000000000	13927452492164
19Up	56Roq5	,0000000000	13950381496506
19Up	57Roq5	,0000000000	13950381496506
19Up	58Roq5	,0000000000	13950381496506
19Up	59Roq5	,0000000000	13950381496506
19Up	60Roq5	,0000000000	13950381496506
19Up	63BW2	,0000000000	9298974428838
19Up	64BW3	,0000000000	9252604894667
19Up	65BW4	,0000000000	9253514344821
19Up	66BW5	,0000000000	9252404712162
19Up	67BW6	,0007861635	9368485093655
19Up	68RP1	,0000000000	8985078618267
19Up	69RP2	,0000000000	9016074577719
19Up	70RP3	,0000000000	9556665320273
19Up	71RP4	,0000000000	8969775241008
19Up	72RP5	,0007861635	8980673549585
19Up	73RP6	,0000000000	9131025192382
19Up	75Pre	,0000000000	2892345105346
19Up	76Pre	,0000000000	2892345105346
19Up	77KRA	,0000000000	4625084426005
19Up	78SF	,0000000000	2284625055842
19Up	79SF	,0000000000	2284625055842
19Up	80Cet	,0023584906	2827132158475
19Up	81Pop	,0007861635	2639479806798
19Up	82SS	,0000000000	15949290913041
19Up	83SS	,0000000000	15949290913041
19Up	84SS	,0000000000	15949290913041
19Up	86Gl	,0000000000	435206077194
19Up	89BIH	,0000000000	4656510206269
19Up	90BIH	,0007861635	3904710538591
19Up	91BIH	,0007861635	3904710538591
19Up	93BIH	,0000000000	4669639042376
19Up	94SLO	,0000000000	2466534445229
19Up	95SLO	,0000000000	2466534445229
19Up	96SLO	,0000000000	2466534445229
19Up	97SLO	,0000000000	2466534445229
19Up	98SLO	,0000000000	2466534445229
20Up	21Up	,0000000000	,0000000000
20Up	22Ra	,0007861635	91251618709
20Up	23Ra	,0007861635	91251618709
20Up	24Ra	,0007861635	91251618709
20Up	25Ra	,0007861635	91251618709
20Up	27Cor	,0023584906	9047472981150
20Up	28Cor	,0023584906	9047472981150
20Up	29Cor	,0023584906	9047472981150
20Up	30Cor	,0023584906	9047472981150
20Up	31Cor	,0023584906	9047472981150
20Up	34Ch1	,0000000000	17245288000626
20Up	35Ch2	,0000000000	17446308763417
20Up	36Ch3	,0000000000	17426902242782
20Up	37Ag	,0000000000	17300491808934
20Up	38T1	,0000000000	15759182779052
20Up	39T2	,0000000000	15907410318412
20Up	40T3	,0000000000	15716139576967
20Up	41T4	,0000000000	15677721234491
20Up	42T5	,0000000000	15906853533235
20Up	43T6	,0000000000	15672993889586
20Up	44Roq1	,0000000000	13929819878149
20Up	45Roq5	,0007861635	13950381496506
20Up	46Roq5	,0000000000	13950381496506
20Up	47Roq5	,0000000000	13950381496506
20Up	48Roq5	,0000000000	13950381496506
20Up	49Roq3	,0007861635	13927452492164
20Up	50Roq2	,0000000000	13980791622329
20Up	51Roq1	,0007861635	13929819878149
20Up	52Roq3	,0000000000	13927452492164
20Up	53Roq3	,0000000000	13927452492164
20Up	54Roq4	,0000000000	13923620494848
20Up	55Roq3	,0000000000	13927452492164
20Up	56Roq5	,0000000000	13950381496506
20Up	57Roq5	,0000000000	13950381496506
20Up	58Roq5	,0000000000	13950381496506
20Up	59Roq5	,0000000000	13950381496506
20Up	60Roq5	,0000000000	13950381496506
20Up	63BW2	,0000000000	9298974428838
20Up	64BW3	,0000000000	9252604894667
20Up	65BW4	,0000000000	9253514344821
20Up	66BW5	,0000000000	9252404712162
20Up	67BW6	,0007861635	9368485093655
20Up	68RP1	,0000000000	8985078618267
20Up	69RP2	,0000000000	9016074577719
20Up	70RP3	,0000000000	9556665320273
20Up	71RP4	,0000000000	8969775241008
20Up	72RP5	,0007861635	8980673549585
20Up	73RP6	,0000000000	9131025192382
20Up	75Pre	,0000000000	2892345105346
20Up	76Pre	,0000000000	2892345105346
20Up	77KRA	,0000000000	4625084426005
20Up	78SF	,0000000000	2284625055842
20Up	79SF	,0000000000	2284625055842
20Up	80Cet	,0023584906	2827132158475
20Up	81Pop	,0007861635	2639479806798
20Up	82SS	,0000000000	15949290913041
20Up	83SS	,0000000000	15949290913041
20Up	84SS	,0000000000	15949290913041
20Up	86Gl	,0000000000	435206077194
20Up	89BIH	,0000000000	4656510206269
20Up	90BIH	,0007861635	3904710538591
20Up	91BIH	,0007861635	3904710538591
20Up	93BIH	,0000000000	4669639042376
20Up	94SLO	,0000000000	2466534445229
20Up	95SLO	,0000000000	2466534445229
20Up	96SLO	,0000000000	2466534445229
20Up	97SLO	,0000000000	2466534445229
20Up	98SLO	,0000000000	2466534445229
21Up	22Ra	,0007861635	91251618709
21Up	23Ra	,0007861635	91251618709
21Up	24Ra	,0007861635	91251618709
21Up	25Ra	,0007861635	91251618709
21Up	27Cor	,0023584906	9047472981150
21Up	28Cor	,0023584906	9047472981150
21Up	29Cor	,0023584906	9047472981150
21Up	30Cor	,0023584906	9047472981150
21Up	31Cor	,0023584906	9047472981150
21Up	34Ch1	,0000000000	17245288000626
21Up	35Ch2	,0000000000	17446308763417
21Up	36Ch3	,0000000000	17426902242782
21Up	37Ag	,0000000000	17300491808934
21Up	38T1	,0000000000	15759182779052
21Up	39T2	,0000000000	15907410318412
21Up	40T3	,0000000000	15716139576967
21Up	41T4	,0000000000	15677721234491
21Up	42T5	,0000000000	15906853533235
21Up	43T6	,0000000000	15672993889586
21Up	44Roq1	,0000000000	13929819878149
21Up	45Roq5	,0007861635	13950381496506
21Up	46Roq5	,0000000000	13950381496506
21Up	47Roq5	,0000000000	13950381496506
21Up	48Roq5	,0000000000	13950381496506
21Up	49Roq3	,0007861635	13927452492164
21Up	50Roq2	,0000000000	13980791622329
21Up	51Roq1	,0007861635	13929819878149
21Up	52Roq3	,0000000000	13927452492164
21Up	53Roq3	,0000000000	13927452492164
21Up	54Roq4	,0000000000	13923620494848
21Up	55Roq3	,0000000000	13927452492164
21Up	56Roq5	,0000000000	13950381496506
21Up	57Roq5	,0000000000	13950381496506
21Up	58Roq5	,0000000000	13950381496506
21Up	59Roq5	,0000000000	13950381496506
21Up	60Roq5	,0000000000	13950381496506
21Up	63BW2	,0000000000	9298974428838
21Up	64BW3	,0000000000	9252604894667
21Up	65BW4	,0000000000	9253514344821
21Up	66BW5	,0000000000	9252404712162
21Up	67BW6	,0007861635	9368485093655
21Up	68RP1	,0000000000	8985078618267
21Up	69RP2	,0000000000	9016074577719
21Up	70RP3	,0000000000	9556665320273
21Up	71RP4	,0000000000	8969775241008
21Up	72RP5	,0007861635	8980673549585
21Up	73RP6	,0000000000	9131025192382
21Up	75Pre	,0000000000	2892345105346
21Up	76Pre	,0000000000	2892345105346
21Up	77KRA	,0000000000	4625084426005
21Up	78SF	,0000000000	2284625055842
21Up	79SF	,0000000000	2284625055842
21Up	80Cet	,0023584906	2827132158475
21Up	81Pop	,0007861635	2639479806798
21Up	82SS	,0000000000	15949290913041
21Up	83SS	,0000000000	15949290913041
21Up	84SS	,0000000000	15949290913041
21Up	86Gl	,0000000000	435206077194
21Up	89BIH	,0000000000	4656510206269
21Up	90BIH	,0007861635	3904710538591
21Up	91BIH	,0007861635	3904710538591
21Up	93BIH	,0000000000	4669639042376
21Up	94SLO	,0000000000	2466534445229
21Up	95SLO	,0000000000	2466534445229
21Up	96SLO	,0000000000	2466534445229
21Up	97SLO	,0000000000	2466534445229
21Up	98SLO	,0000000000	2466534445229
22Ra	23Ra	,0000000000	,0000000000
22Ra	24Ra	,0000000000	,0000000000
22Ra	25Ra	,0000000000	,0000000000
22Ra	27Cor	,0031446541	8971853866101
22Ra	28Cor	,0031446541	8971853866101
22Ra	29Cor	,0031446541	8971853866101
22Ra	30Cor	,0031446541	8971853866101
22Ra	31Cor	,0031446541	8971853866101
22Ra	34Ch1	,0007861635	17154050601566
22Ra	35Ch2	,0007861635	17355058600248
22Ra	36Ch3	,0007861635	17335664488964
22Ra	37Ag	,0007861635	17209755262029
22Ra	38T1	,0007861635	15669478811527
22Ra	39T2	,0007861635	15817580413666
22Ra	40T3	,0007861635	15626362939089
22Ra	41T4	,0007861635	15588019873511
22Ra	42T5	,0007861635	15817245309362
22Ra	43T6	,0007861635	15583306677822
22Ra	44Roq1	,0007861635	13839738803651
22Ra	45Roq5	,0015723270	13860297470902
22Ra	46Roq5	,0007861635	13860297470902
22Ra	47Roq5	,0007861635	13860297470902
22Ra	48Roq5	,0007861635	13860297470902
22Ra	49Roq3	,0015723270	13837369323456
22Ra	50Roq2	,0007861635	13890692876210
22Ra	51Roq1	,0015723270	13839738803651
22Ra	52Roq3	,0007861635	13837369323456
22Ra	53Roq3	,0007861635	13837369323456
22Ra	54Roq4	,0007861635	13833549651829
22Ra	55Roq3	,0007861635	13837369323456
22Ra	56Roq5	,0007861635	13860297470902
22Ra	57Roq5	,0007861635	13860297470902
22Ra	58Roq5	,0007861635	13860297470902
22Ra	59Roq5	,0007861635	13860297470902
22Ra	60Roq5	,0007861635	13860297470902
22Ra	63BW2	,0007861635	9209694667415
22Ra	64BW3	,0007861635	9162944894668
22Ra	65BW4	,0007861635	9163854552478
22Ra	66BW5	,0007861635	9162746810191
22Ra	67BW6	,0015723270	9278613728527
22Ra	68RP1	,0007861635	8900279743657
22Ra	69RP2	,0007861635	8931219416582
22Ra	70RP3	,0007861635	9472628942080
22Ra	71RP4	,0007861635	8885190964148
22Ra	72RP5	,0015723270	8896011177702
22Ra	73RP6	,0007861635	9045492288975
22Ra	75Pre	,0007861635	2802805304806
22Ra	76Pre	,0007861635	2802805304806
22Ra	77KRA	,0007861635	4700043281326
22Ra	78SF	,0007861635	2194410051808
22Ra	79SF	,0007861635	2194410051808
22Ra	80Cet	,0031446541	2744300302474
22Ra	81Pop	,0015723270	2558291839260
22Ra	82SS	,0007861635	15859521556751
22Ra	83SS	,0007861635	15859521556751
22Ra	84SS	,0007861635	15859521556751
22Ra	86Gl	,0007861635	344870161813
22Ra	89BIH	,0007861635	4728608206718
22Ra	90BIH	,0015723270	3950509982685
22Ra	91BIH	,0015723270	3950509982685
22Ra	93BIH	,0007861635	4741295714569
22Ra	94SLO	,0007861635	2380230541229
22Ra	95SLO	,0007861635	2380230541229
22Ra	96SLO	,0007861635	2380230541229
22Ra	97SLO	,0007861635	2380230541229
22Ra	98SLO	,0007861635	2380230541229
23Ra	24Ra	,0000000000	,0000000000
23Ra	25Ra	,0000000000	,0000000000
23Ra	27Cor	,0031446541	8971853866101
23Ra	28Cor	,0031446541	8971853866101
23Ra	29Cor	,0031446541	8971853866101
23Ra	30Cor	,0031446541	8971853866101
23Ra	31Cor	,0031446541	8971853866101
23Ra	34Ch1	,0007861635	17154050601566
23Ra	35Ch2	,0007861635	17355058600248
23Ra	36Ch3	,0007861635	17335664488964
23Ra	37Ag	,0007861635	17209755262029
23Ra	38T1	,0007861635	15669478811527
23Ra	39T2	,0007861635	15817580413666
23Ra	40T3	,0007861635	15626362939089
23Ra	41T4	,0007861635	15588019873511
23Ra	42T5	,0007861635	15817245309362
23Ra	43T6	,0007861635	15583306677822
23Ra	44Roq1	,0007861635	13839738803651
23Ra	45Roq5	,0015723270	13860297470902
23Ra	46Roq5	,0007861635	13860297470902
23Ra	47Roq5	,0007861635	13860297470902
23Ra	48Roq5	,0007861635	13860297470902
23Ra	49Roq3	,0015723270	13837369323456
23Ra	50Roq2	,0007861635	13890692876210
23Ra	51Roq1	,0015723270	13839738803651
23Ra	52Roq3	,0007861635	13837369323456
23Ra	53Roq3	,0007861635	13837369323456
23Ra	54Roq4	,0007861635	13833549651829
23Ra	55Roq3	,0007861635	13837369323456
23Ra	56Roq5	,0007861635	13860297470902
23Ra	57Roq5	,0007861635	13860297470902
23Ra	58Roq5	,0007861635	13860297470902
23Ra	59Roq5	,0007861635	13860297470902
23Ra	60Roq5	,0007861635	13860297470902
23Ra	63BW2	,0007861635	9209694667415
23Ra	64BW3	,0007861635	9162944894668
23Ra	65BW4	,0007861635	9163854552478
23Ra	66BW5	,0007861635	9162746810191
23Ra	67BW6	,0015723270	9278613728527
23Ra	68RP1	,0007861635	8900279743657
23Ra	69RP2	,0007861635	8931219416582
23Ra	70RP3	,0007861635	9472628942080
23Ra	71RP4	,0007861635	8885190964148
23Ra	72RP5	,0015723270	8896011177702
23Ra	73RP6	,0007861635	9045492288975
23Ra	75Pre	,0007861635	2802805304806
23Ra	76Pre	,0007861635	2802805304806
23Ra	77KRA	,0007861635	4700043281326
23Ra	78SF	,0007861635	2194410051808
23Ra	79SF	,0007861635	2194410051808
23Ra	80Cet	,0031446541	2744300302474
23Ra	81Pop	,0015723270	2558291839260
23Ra	82SS	,0007861635	15859521556751
23Ra	83SS	,0007861635	15859521556751
23Ra	84SS	,0007861635	15859521556751
23Ra	86Gl	,0007861635	344870161813
23Ra	89BIH	,0007861635	4728608206718
23Ra	90BIH	,0015723270	3950509982685
23Ra	91BIH	,0015723270	3950509982685
23Ra	93BIH	,0007861635	4741295714569
23Ra	94SLO	,0007861635	2380230541229
23Ra	95SLO	,0007861635	2380230541229
23Ra	96SLO	,0007861635	2380230541229
23Ra	97SLO	,0007861635	2380230541229
23Ra	98SLO	,0007861635	2380230541229
24Ra	25Ra	,0000000000	,0000000000
24Ra	27Cor	,0031446541	8971853866101
24Ra	28Cor	,0031446541	8971853866101
24Ra	29Cor	,0031446541	8971853866101
24Ra	30Cor	,0031446541	8971853866101
24Ra	31Cor	,0031446541	8971853866101
24Ra	34Ch1	,0007861635	17154050601566
24Ra	35Ch2	,0007861635	17355058600248
24Ra	36Ch3	,0007861635	17335664488964
24Ra	37Ag	,0007861635	17209755262029
24Ra	38T1	,0007861635	15669478811527
24Ra	39T2	,0007861635	15817580413666
24Ra	40T3	,0007861635	15626362939089
24Ra	41T4	,0007861635	15588019873511
24Ra	42T5	,0007861635	15817245309362
24Ra	43T6	,0007861635	15583306677822
24Ra	44Roq1	,0007861635	13839738803651
24Ra	45Roq5	,0015723270	13860297470902
24Ra	46Roq5	,0007861635	13860297470902
24Ra	47Roq5	,0007861635	13860297470902
24Ra	48Roq5	,0007861635	13860297470902
24Ra	49Roq3	,0015723270	13837369323456
24Ra	50Roq2	,0007861635	13890692876210
24Ra	51Roq1	,0015723270	13839738803651
24Ra	52Roq3	,0007861635	13837369323456
24Ra	53Roq3	,0007861635	13837369323456
24Ra	54Roq4	,0007861635	13833549651829
24Ra	55Roq3	,0007861635	13837369323456
24Ra	56Roq5	,0007861635	13860297470902
24Ra	57Roq5	,0007861635	13860297470902
24Ra	58Roq5	,0007861635	13860297470902
24Ra	59Roq5	,0007861635	13860297470902
24Ra	60Roq5	,0007861635	13860297470902
24Ra	63BW2	,0007861635	9209694667415
24Ra	64BW3	,0007861635	9162944894668
24Ra	65BW4	,0007861635	9163854552478
24Ra	66BW5	,0007861635	9162746810191
24Ra	67BW6	,0015723270	9278613728527
24Ra	68RP1	,0007861635	8900279743657
24Ra	69RP2	,0007861635	8931219416582
24Ra	70RP3	,0007861635	9472628942080
24Ra	71RP4	,0007861635	8885190964148
24Ra	72RP5	,0015723270	8896011177702
24Ra	73RP6	,0007861635	9045492288975
24Ra	75Pre	,0007861635	2802805304806
24Ra	76Pre	,0007861635	2802805304806
24Ra	77KRA	,0007861635	4700043281326
24Ra	78SF	,0007861635	2194410051808
24Ra	79SF	,0007861635	2194410051808
24Ra	80Cet	,0031446541	2744300302474
24Ra	81Pop	,0015723270	2558291839260
24Ra	82SS	,0007861635	15859521556751
24Ra	83SS	,0007861635	15859521556751
24Ra	84SS	,0007861635	15859521556751
24Ra	86Gl	,0007861635	344870161813
24Ra	89BIH	,0007861635	4728608206718
24Ra	90BIH	,0015723270	3950509982685
24Ra	91BIH	,0015723270	3950509982685
24Ra	93BIH	,0007861635	4741295714569
24Ra	94SLO	,0007861635	2380230541229
24Ra	95SLO	,0007861635	2380230541229
24Ra	96SLO	,0007861635	2380230541229
24Ra	97SLO	,0007861635	2380230541229
24Ra	98SLO	,0007861635	2380230541229
25Ra	27Cor	,0031446541	8971853866101
25Ra	28Cor	,0031446541	8971853866101
25Ra	29Cor	,0031446541	8971853866101
25Ra	30Cor	,0031446541	8971853866101
25Ra	31Cor	,0031446541	8971853866101
25Ra	34Ch1	,0007861635	17154050601566
25Ra	35Ch2	,0007861635	17355058600248
25Ra	36Ch3	,0007861635	17335664488964
25Ra	37Ag	,0007861635	17209755262029
25Ra	38T1	,0007861635	15669478811527
25Ra	39T2	,0007861635	15817580413666
25Ra	40T3	,0007861635	15626362939089
25Ra	41T4	,0007861635	15588019873511
25Ra	42T5	,0007861635	15817245309362
25Ra	43T6	,0007861635	15583306677822
25Ra	44Roq1	,0007861635	13839738803651
25Ra	45Roq5	,0015723270	13860297470902
25Ra	46Roq5	,0007861635	13860297470902
25Ra	47Roq5	,0007861635	13860297470902
25Ra	48Roq5	,0007861635	13860297470902
25Ra	49Roq3	,0015723270	13837369323456
25Ra	50Roq2	,0007861635	13890692876210
25Ra	51Roq1	,0015723270	13839738803651
25Ra	52Roq3	,0007861635	13837369323456
25Ra	53Roq3	,0007861635	13837369323456
25Ra	54Roq4	,0007861635	13833549651829
25Ra	55Roq3	,0007861635	13837369323456
25Ra	56Roq5	,0007861635	13860297470902
25Ra	57Roq5	,0007861635	13860297470902
25Ra	58Roq5	,0007861635	13860297470902
25Ra	59Roq5	,0007861635	13860297470902
25Ra	60Roq5	,0007861635	13860297470902
25Ra	63BW2	,0007861635	9209694667415
25Ra	64BW3	,0007861635	9162944894668
25Ra	65BW4	,0007861635	9163854552478
25Ra	66BW5	,0007861635	9162746810191
25Ra	67BW6	,0015723270	9278613728527
25Ra	68RP1	,0007861635	8900279743657
25Ra	69RP2	,0007861635	8931219416582
25Ra	70RP3	,0007861635	9472628942080
25Ra	71RP4	,0007861635	8885190964148
25Ra	72RP5	,0015723270	8896011177702
25Ra	73RP6	,0007861635	9045492288975
25Ra	75Pre	,0007861635	2802805304806
25Ra	76Pre	,0007861635	2802805304806
25Ra	77KRA	,0007861635	4700043281326
25Ra	78SF	,0007861635	2194410051808
25Ra	79SF	,0007861635	2194410051808
25Ra	80Cet	,0031446541	2744300302474
25Ra	81Pop	,0015723270	2558291839260
25Ra	82SS	,0007861635	15859521556751
25Ra	83SS	,0007861635	15859521556751
25Ra	84SS	,0007861635	15859521556751
25Ra	86Gl	,0007861635	344870161813
25Ra	89BIH	,0007861635	4728608206718
25Ra	90BIH	,0015723270	3950509982685
25Ra	91BIH	,0015723270	3950509982685
25Ra	93BIH	,0007861635	4741295714569
25Ra	94SLO	,0007861635	2380230541229
25Ra	95SLO	,0007861635	2380230541229
25Ra	96SLO	,0007861635	2380230541229
25Ra	97SLO	,0007861635	2380230541229
25Ra	98SLO	,0007861635	2380230541229
27Cor	28Cor	,0000000000	,0000000000
27Cor	29Cor	,0000000000	,0000000000
27Cor	30Cor	,0000000000	,0000000000
27Cor	31Cor	,0000000000	,0000000000
27Cor	34Ch1	,0023584906	10796440941443
27Cor	35Ch2	,0023584906	11068686481693
27Cor	36Ch3	,0023584906	10960141042798
27Cor	37Ag	,0023584906	10188615254926
27Cor	38T1	,0023584906	8253193962953
27Cor	39T2	,0023584906	8438765930210
27Cor	40T3	,0023584906	8244270741662
27Cor	41T4	,0023584906	8178845231507
27Cor	42T5	,0023584906	8348808392400
27Cor	43T6	,0023584906	8168887786174
27Cor	44Roq1	,0023584906	6833967907336
27Cor	45Roq5	,0031446541	6852647825203
27Cor	46Roq5	,0023584906	6852647825203
27Cor	47Roq5	,0023584906	6852647825203
27Cor	48Roq5	,0023584906	6852647825203
27Cor	49Roq3	,0031446541	6833091154076
27Cor	50Roq2	,0023584906	6885739952385
27Cor	51Roq1	,0031446541	6833967907336
27Cor	52Roq3	,0023584906	6833091154076
27Cor	53Roq3	,0023584906	6833091154076
27Cor	54Roq4	,0023584906	6823468818132
27Cor	55Roq3	,0023584906	6833091154076
27Cor	56Roq5	,0023584906	6852647825203
27Cor	57Roq5	,0023584906	6852647825203
27Cor	58Roq5	,0023584906	6852647825203
27Cor	59Roq5	,0023584906	6852647825203
27Cor	60Roq5	,0023584906	6852647825203
27Cor	63BW2	,0023584906	7114482274959
27Cor	64BW3	,0023584906	6917317367253
27Cor	65BW4	,0023584906	6917785675412
27Cor	66BW5	,0023584906	6918275887141
27Cor	67BW6	,0031446541	6855529286663
27Cor	68RP1	,0023584906	8366638054752
27Cor	69RP2	,0023584906	8367554643632
27Cor	70RP3	,0023584906	8822283273815
27Cor	71RP4	,0023584906	8409685050494
27Cor	72RP5	,0031446541	8396571043167
27Cor	73RP6	,0023584906	8254604439028
27Cor	75Pre	,0023584906	6481849183729
27Cor	76Pre	,0023584906	6481849183729
27Cor	77KRA	,0023584906	11539607300131
27Cor	78SF	,0023584906	7051739487744
27Cor	79SF	,0023584906	7051739487744
27Cor	80Cet	,0047169811	6275885608610
27Cor	81Pop	,0031446541	6436994441059
27Cor	82SS	,0023584906	8451331430391
27Cor	83SS	,0023584906	8451331430391
27Cor	84SS	,0023584906	8451331430391
27Cor	86Gl	,0023584906	8660684414095
27Cor	89BIH	,0023584906	11376042380793
27Cor	90BIH	,0031446541	9574572764094
27Cor	91BIH	,0031446541	9574572764094
27Cor	93BIH	,0023584906	11356647708936
27Cor	94SLO	,0023584906	6699343199667
27Cor	95SLO	,0023584906	6699343199667
27Cor	96SLO	,0023584906	6699343199667
27Cor	97SLO	,0023584906	6699343199667
27Cor	98SLO	,0023584906	6699343199667
28Cor	29Cor	,0000000000	,0000000000
28Cor	30Cor	,0000000000	,0000000000
28Cor	31Cor	,0000000000	,0000000000
28Cor	34Ch1	,0023584906	10796440941443
28Cor	35Ch2	,0023584906	11068686481693
28Cor	36Ch3	,0023584906	10960141042798
28Cor	37Ag	,0023584906	10188615254926
28Cor	38T1	,0023584906	8253193962953
28Cor	39T2	,0023584906	8438765930210
28Cor	40T3	,0023584906	8244270741662
28Cor	41T4	,0023584906	8178845231507
28Cor	42T5	,0023584906	8348808392400
28Cor	43T6	,0023584906	8168887786174
28Cor	44Roq1	,0023584906	6833967907336
28Cor	45Roq5	,0031446541	6852647825203
28Cor	46Roq5	,0023584906	6852647825203
28Cor	47Roq5	,0023584906	6852647825203
28Cor	48Roq5	,0023584906	6852647825203
28Cor	49Roq3	,0031446541	6833091154076
28Cor	50Roq2	,0023584906	6885739952385
28Cor	51Roq1	,0031446541	6833967907336
28Cor	52Roq3	,0023584906	6833091154076
28Cor	53Roq3	,0023584906	6833091154076
28Cor	54Roq4	,0023584906	6823468818132
28Cor	55Roq3	,0023584906	6833091154076
28Cor	56Roq5	,0023584906	6852647825203
28Cor	57Roq5	,0023584906	6852647825203
28Cor	58Roq5	,0023584906	6852647825203
28Cor	59Roq5	,0023584906	6852647825203
28Cor	60Roq5	,0023584906	6852647825203
28Cor	63BW2	,0023584906	7114482274959
28Cor	64BW3	,0023584906	6917317367253
28Cor	65BW4	,0023584906	6917785675412
28Cor	66BW5	,0023584906	6918275887141
28Cor	67BW6	,0031446541	6855529286663
28Cor	68RP1	,0023584906	8366638054752
28Cor	69RP2	,0023584906	8367554643632
28Cor	70RP3	,0023584906	8822283273815
28Cor	71RP4	,0023584906	8409685050494
28Cor	72RP5	,0031446541	8396571043167
28Cor	73RP6	,0023584906	8254604439028
28Cor	75Pre	,0023584906	6481849183729
28Cor	76Pre	,0023584906	6481849183729
28Cor	77KRA	,0023584906	11539607300131
28Cor	78SF	,0023584906	7051739487744
28Cor	79SF	,0023584906	7051739487744
28Cor	80Cet	,0047169811	6275885608610
28Cor	81Pop	,0031446541	6436994441059
28Cor	82SS	,0023584906	8451331430391
28Cor	83SS	,0023584906	8451331430391
28Cor	84SS	,0023584906	8451331430391
28Cor	86Gl	,0023584906	8660684414095
28Cor	89BIH	,0023584906	11376042380793
28Cor	90BIH	,0031446541	9574572764094
28Cor	91BIH	,0031446541	9574572764094
28Cor	93BIH	,0023584906	11356647708936
28Cor	94SLO	,0023584906	6699343199667
28Cor	95SLO	,0023584906	6699343199667
28Cor	96SLO	,0023584906	6699343199667
28Cor	97SLO	,0023584906	6699343199667
28Cor	98SLO	,0023584906	6699343199667
29Cor	30Cor	,0000000000	,0000000000
[truncated: 1,829 more rows]
